# Supplementary material for: Pallidol hexa­acetate ethyl acetate monosolvate
Source: Acta Crystallogr Sect E Struct Rep Online. 2013 Jun 26;69(Pt 7):o1155–6. doi: 10.1107/S160053681301708X (PMC3770417; doi:10.1107/S160053681301708X)
Supplement: Supplementary file 1 [file e-69-o1155-sup1.cif]

##############################################################################
#                                                                            #
# This CIF contains the data in a paper accepted for publication in          #
# Acta Crystallographica Section E. It conforms to the requirements of       #
# Notes for Authors for Acta Crystallographica Section E, and has been       #
# peer reviewed under the auspices of the IUCr Commission on Journals.       #
#                                                                            #
# Full details of the Crystallographic Information File format               #
# are given in the paper "The Crystallographic Information File (CIF):       #
# a New Standard Archive File for Crystallography" by S. R. Hall, F. H.      #
# Allen and I. D. Brown [Acta Cryst. (1991), A47, 655-685].                  #
#                                                                            #
# The current version of the core CIF dictionary is obtainable from          #
# ftp://ftp.iucr.org/pub/cif_core.dic.                                       #
#                                                                            #
# Software is freely available for graphical display of the structure(s)     #
# in this CIF. For information consult the CIF software page                 #
# http://www.iucr.org/resources/cif/software.                                #
#                                                                            #
# This file may be used for bona fide research purposes within the           #
# scientific community so long as proper attribution is given to the journal # 
# article from which it was obtained.                                        #
#                                                                            #
##############################################################################
data_global
_audit_creation_method     SHELXL-97
_journal_date_recd_electronic     2013-06-18
_journal_date_accepted     2013-06-20
_journal_name_full     'Acta Crystallographica, Section E'
_journal_year     2013
_journal_volume     69
_journal_issue      7
_journal_page_first     o1155
_journal_page_last     o1156
_journal_paper_category     QO
_journal_paper_doi     10.1107/S160053681301708X
_journal_coeditor_code     SU2614
_publ_contact_author_name     ' Edward RT Tiekink '
_publ_contact_author_address
;
Department of Chemistry, University of Malaya,
50603 Kuala Lumpur, Malaysia
;
_publ_contact_author_email
;
edward.tiekink@gmail.com
;
_publ_contact_author_fax     ' +60 3 7967 4193 '
_publ_contact_author_phone     ' +60 3 7967 6775 '
_publ_section_title
;
Pallidol hexaacetate ethyl acetate monosolvate
;
_publ_section_title_footnote
;
 Additional correspondence author, e-mail: dennis.taylor@adelaide.edu.au.
;
loop_
    _publ_author_name
    _publ_author_address
    'Qinyong Mao'
;
School of Agriculture, Food and Wine, The University of Adelaide,
Waite Campus, PMB 1, Glen Osmond, SA 5064, Australia
;
    'Dennis K. Taylor'
;
School of Agriculture, Food and Wine, The University of Adelaide,
Waite Campus, PMB 1, Glen Osmond, SA 5064, Australia
;
    'Ng, Seik Weng'
;
     Department of Chemistry
     University of Malaya
     50603 Kuala Lumpur
     Malaysia
     Chemistry Department
     Faculty of Science
     King Abdulaziz University
     PO Box 80203 Jeddah
     Saudi Arabia
;
    'Tiekink, Edward R. T.'
;
Department of Chemistry, University of Malaya,
50603 Kuala Lumpur, Malaysia
;
_publ_section_synopsis     .
loop_
    _platon_squeeze_void_nr
    _platon_squeeze_void_average_x
    _platon_squeeze_void_average_y
    _platon_squeeze_void_average_z
    _platon_squeeze_void_volume
    _platon_squeeze_void_count_electrons
    _platon_squeeze_void_content
    1 0.500 -0.014 0.250 181 50 ' '
    2 0.500 0.013 0.750 181 50 ' '
    3 0.000 0.486 0.250 181 50 ' '
    4 0.000 0.513 0.750 181 50 ' '
_platon_squeeze_details
;
Ethyl acetate removed by SQUEEZE
;
data_I
_audit_creation_method     SHELXL-97
_chemical_name_systematic
;\
(+-)-(4b<i>R</i>,5<i>R</i>,9b<i>R</i>,10<i>R</i>)-5,10-Bis[4-\
(acetyloxy)phenyl]-4b,5,9b,10-tetrahydroindeno[2,1-<i>a</i>]indene-\
1,3,6,8-tetrayl tetraacetate ethyl acetate monosolvate
;
_chemical_name_common
;
Pallidol hexaacetate ethyl acetate monosolvate
;
_chemical_formula_moiety     'C40 H34 O12, C4 H8 O2'
_chemical_formula_sum     'C44 H42 O14'
_chemical_formula_iupac     'C40 H34 O12, C4 H8 O2'
_chemical_formula_weight     794.78
_chemical_melting_point     ?
_symmetry_cell_setting     monoclinic
_symmetry_space_group_name_H-M     'C 2/c'
_symmetry_space_group_name_Hall     '-C 2yc'
loop_
    _symmetry_equiv_pos_as_xyz
    'x, y, z'
    '-x, y, -z+1/2'
    'x+1/2, y+1/2, z'
    '-x+1/2, y+1/2, -z+1/2'
    '-x, -y, -z'
    'x, -y, z-1/2'
    '-x+1/2, -y+1/2, -z'
    'x+1/2, -y+1/2, z-1/2'
_cell_length_a     13.14950(10)
_cell_length_b     12.74390(10)
_cell_length_c     24.0386(2)
_cell_angle_alpha     90.00
_cell_angle_beta     97.1860(10)
_cell_angle_gamma     90.00
_cell_volume     3996.65(5)
_cell_formula_units_Z     4
_cell_measurement_reflns_used     19786
_cell_measurement_theta_min     3.7037
_cell_measurement_theta_max     74.2778
_cell_measurement_temperature     100(2)
_exptl_crystal_description     prism
_exptl_crystal_colour     colourless
_exptl_crystal_size_max     0.30
_exptl_crystal_size_mid     0.10
_exptl_crystal_size_min     0.10
_exptl_crystal_density_diffrn     1.321
_exptl_crystal_density_meas     ?
_exptl_crystal_density_method     'not measured'
_exptl_crystal_F_000     1672
_exptl_absorpt_coefficient_mu     0.825
_exptl_absorpt_correction_type     multi-scan
_exptl_absorpt_process_details     '(CrysAlis PRO; Agilent, 2013)'
_exptl_absorpt_correction_T_min     0.7900
_exptl_absorpt_correction_T_max     0.9221
_diffrn_ambient_temperature     100(2)
_diffrn_radiation_type     CuK\a
_diffrn_radiation_wavelength     1.54184
_diffrn_radiation_source     'SuperNova (Cu) X-ray Source'
_diffrn_radiation_monochromator     Mirror
_diffrn_measurement_device_type
                  'Agilent SuperNova Dual diffractometer with an Atlas detector'
_diffrn_measurement_method     '\w scan'
_diffrn_detector_area_resol_mean     10.4041
_diffrn_reflns_number     27173
_diffrn_reflns_av_R_equivalents     0.0224
_diffrn_reflns_av_sigmaI/netI     0.0118
_diffrn_reflns_theta_min     3.71
_diffrn_reflns_theta_max     74.40
_diffrn_reflns_theta_full     74.40
_diffrn_measured_fraction_theta_max     0.985
_diffrn_measured_fraction_theta_full     0.985
_diffrn_reflns_limit_h_min     -16
_diffrn_reflns_limit_h_max     15
_diffrn_reflns_limit_k_min     0
_diffrn_reflns_limit_k_max     15
_diffrn_reflns_limit_l_min     0
_diffrn_reflns_limit_l_max     29
_diffrn_standards_number     0
_diffrn_standards_interval_count     0
_diffrn_standards_interval_time     0
_diffrn_standards_decay_%     0
_reflns_number_total     4029
_reflns_number_gt     3714
_reflns_threshold_expression     I>2\s(I)
_refine_ls_structure_factor_coef     Fsqd
_refine_ls_matrix_type     full
_refine_ls_R_factor_all     0.0378
_refine_ls_R_factor_gt     0.0355
_refine_ls_wR_factor_gt     0.0935
_refine_ls_wR_factor_ref     0.0950
_refine_ls_goodness_of_fit_ref     1.017
_refine_ls_restrained_S_all     1.017
_refine_ls_number_reflns     4029
_refine_ls_number_parameters     238
_refine_ls_number_restraints     0
_refine_ls_hydrogen_treatment     constr
_refine_ls_weighting_scheme     calc
_refine_ls_weighting_details
         'calc w=1/[\s^2^(Fo^2^)+(0.0505P)^2^+2.6990P] where P=(Fo^2^+2Fc^2^)/3'
_atom_sites_solution_hydrogens     geom
_atom_sites_solution_primary     direct
_atom_sites_solution_secondary     difmap
_refine_ls_shift/su_max     0.001
_refine_ls_shift/su_mean     0.000
_refine_diff_density_max     0.205
_refine_diff_density_min     -0.224
_refine_ls_extinction_method     none
_refine_ls_extinction_coef     ?
loop_
    _atom_type_symbol
    _atom_type_description
    _atom_type_scat_dispersion_real
    _atom_type_scat_dispersion_imag
    _atom_type_scat_source
    'C' 'C' 0.0181 0.0091
                         'International Tables Vol C Tables 4.2.6.8 and 6.1.1.4'
    'H' 'H' 0.0000 0.0000
                         'International Tables Vol C Tables 4.2.6.8 and 6.1.1.4'
    'O' 'O' 0.0492 0.0322
                         'International Tables Vol C Tables 4.2.6.8 and 6.1.1.4'
_computing_data_collection     'CrysAlis PRO (Agilent, 2013)'
_computing_cell_refinement     'CrysAlis PRO (Agilent, 2013)'
_computing_data_reduction     'CrysAlis PRO (Agilent, 2013)'
_computing_structure_solution     'SHELXS97 (Sheldrick, 2008)'
_computing_structure_refinement     'SHELXL97 (Sheldrick, 2008)'
_computing_molecular_graphics
;
ORTEP-3 for Windows (Farrugia, 2012) and DIAMOND (Brandenburg,
2006)
;
_computing_publication_material     'publCIF (Westrip, 2010)'
loop_
    _atom_site_type_symbol
    _atom_site_label
    _atom_site_fract_x
    _atom_site_fract_y
    _atom_site_fract_z
    _atom_site_U_iso_or_equiv
    _atom_site_adp_type
    _atom_site_calc_flag
    _atom_site_refinement_flags
    _atom_site_occupancy
    _atom_site_symmetry_multiplicity
    _atom_site_disorder_assembly
    _atom_site_disorder_group
    O O1 0.23221(6) 0.46511(7) 0.48061(3) 0.0295(2) Uani d . 1 1 . .
    O O2 0.35408(8) 0.41673(8) 0.54965(4) 0.0408(2) Uani d . 1 1 . .
    O O3 0.56127(6) 0.19610(6) 0.42147(3) 0.02298(17) Uani d . 1 1 . .
    O O4 0.63350(6) 0.31813(7) 0.48240(3) 0.02886(19) Uani d . 1 1 . .
    O O5 0.88454(6) 0.23900(7) 0.35088(3) 0.02608(19) Uani d . 1 1 . .
    O O6 0.86993(7) 0.10847(7) 0.28727(4) 0.0331(2) Uani d . 1 1 . .
    C C1 0.20807(11) 0.51331(11) 0.57260(5) 0.0374(3) Uani d . 1 1 . .
    H H1A 0.2441 0.5165 0.6108 0.056 Uiso calc R 1 1 . .
    H H1B 0.1442 0.4737 0.5727 0.056 Uiso calc R 1 1 . .
    H H1C 0.1924 0.5846 0.5589 0.056 Uiso calc R 1 1 . .
    C C2 0.27454(9) 0.46003(9) 0.53515(5) 0.0287(3) Uani d . 1 1 . .
    C C3 0.28958(8) 0.41950(9) 0.44109(4) 0.0244(2) Uani d . 1 1 . .
    C C4 0.37948(8) 0.46632(9) 0.42947(4) 0.0238(2) Uani d . 1 1 . .
    H H4 0.4048 0.5278 0.4489 0.029 Uiso calc R 1 1 . .
    C C5 0.43189(8) 0.42139(8) 0.38878(4) 0.0215(2) Uani d . 1 1 . .
    H H5 0.4939 0.4526 0.3805 0.026 Uiso calc R 1 1 . .
    C C6 0.39535(8) 0.33136(8) 0.35982(4) 0.0194(2) Uani d . 1 1 . .
    C C7 0.30498(8) 0.28622(9) 0.37288(4) 0.0238(2) Uani d . 1 1 . .
    H H7 0.2793 0.2248 0.3536 0.029 Uiso calc R 1 1 . .
    C C8 0.25172(8) 0.32971(10) 0.41377(5) 0.0270(2) Uani d . 1 1 . .
    H H8 0.1904 0.2982 0.4227 0.032 Uiso calc R 1 1 . .
    C C9 0.45295(8) 0.28440(8) 0.31499(4) 0.0184(2) Uani d . 1 1 . .
    H H9 0.4240 0.2132 0.3052 0.022 Uiso calc R 1 1 . .
    C C10 0.44581(7) 0.35182(8) 0.25998(4) 0.0185(2) Uani d . 1 1 . .
    H H10 0.4247 0.4252 0.2678 0.022 Uiso calc R 1 1 . .
    C C11 0.56755(8) 0.27379(8) 0.33139(4) 0.0188(2) Uani d . 1 1 . .
    C C12 0.62362(8) 0.30738(8) 0.28902(4) 0.0191(2) Uani d . 1 1 . .
    C C13 0.72954(8) 0.29618(8) 0.29446(4) 0.0218(2) Uani d . 1 1 . .
    H H13 0.7679 0.3192 0.2658 0.026 Uiso calc R 1 1 . .
    C C14 0.77742(8) 0.25032(9) 0.34309(4) 0.0220(2) Uani d . 1 1 . .
    C C15 0.72490(8) 0.21823(8) 0.38658(4) 0.0218(2) Uani d . 1 1 . .
    H H15 0.7599 0.1880 0.4197 0.026 Uiso calc R 1 1 . .
    C C16 0.61939(8) 0.23177(8) 0.38003(4) 0.0207(2) Uani d . 1 1 . .
    C C17 0.57259(8) 0.24896(9) 0.47149(4) 0.0229(2) Uani d . 1 1 . .
    C C18 0.49717(9) 0.20992(11) 0.50834(5) 0.0318(3) Uani d . 1 1 . .
    H H18A 0.5242 0.2217 0.5477 0.048 Uiso calc R 1 1 . .
    H H18B 0.4856 0.1347 0.5019 0.048 Uiso calc R 1 1 . .
    H H18C 0.4322 0.2477 0.4996 0.048 Uiso calc R 1 1 . .
    C C19 0.92348(9) 0.16363(9) 0.31875(4) 0.0255(2) Uani d . 1 1 . .
    C C20 1.03744(9) 0.16233(11) 0.32956(5) 0.0334(3) Uani d . 1 1 . .
    H H20A 1.0641 0.1074 0.3068 0.050 Uiso calc R 1 1 . .
    H H20B 1.0589 0.1480 0.3694 0.050 Uiso calc R 1 1 . .
    H H20C 1.0643 0.2306 0.3197 0.050 Uiso calc R 1 1 . .
loop_
    _atom_site_aniso_label
    _atom_site_aniso_U_11
    _atom_site_aniso_U_22
    _atom_site_aniso_U_33
    _atom_site_aniso_U_12
    _atom_site_aniso_U_13
    _atom_site_aniso_U_23
    O1 0.0263(4) 0.0399(5) 0.0223(4) 0.0058(3) 0.0037(3) -0.0057(3)
    O2 0.0498(6) 0.0482(6) 0.0237(4) 0.0166(5) 0.0015(4) 0.0032(4)
    O3 0.0252(4) 0.0263(4) 0.0168(3) -0.0011(3) 0.0004(3) 0.0028(3)
    O4 0.0302(4) 0.0337(4) 0.0223(4) -0.0028(3) 0.0017(3) -0.0036(3)
    O5 0.0180(4) 0.0374(5) 0.0217(4) 0.0034(3) -0.0021(3) -0.0062(3)
    O6 0.0350(5) 0.0312(4) 0.0323(4) 0.0066(4) 0.0001(3) -0.0058(4)
    C1 0.0450(7) 0.0404(7) 0.0289(6) -0.0006(6) 0.0127(5) -0.0086(5)
    C2 0.0362(6) 0.0282(6) 0.0221(5) -0.0005(5) 0.0055(5) -0.0006(4)
    C3 0.0235(5) 0.0311(6) 0.0185(5) 0.0061(4) 0.0020(4) -0.0013(4)
    C4 0.0260(5) 0.0242(5) 0.0201(5) 0.0012(4) -0.0013(4) -0.0026(4)
    C5 0.0219(5) 0.0220(5) 0.0202(5) -0.0012(4) 0.0013(4) 0.0008(4)
    C6 0.0195(5) 0.0219(5) 0.0159(5) 0.0017(4) -0.0015(4) 0.0018(4)
    C7 0.0221(5) 0.0264(5) 0.0222(5) -0.0031(4) -0.0004(4) -0.0031(4)
    C8 0.0203(5) 0.0359(6) 0.0247(5) -0.0022(4) 0.0025(4) -0.0012(5)
    C9 0.0205(5) 0.0173(5) 0.0167(5) -0.0008(4) -0.0009(4) 0.0004(4)
    C10 0.0205(5) 0.0172(5) 0.0172(5) 0.0009(4) 0.0003(4) 0.0005(4)
    C11 0.0206(5) 0.0165(5) 0.0186(5) 0.0005(4) 0.0002(4) -0.0015(4)
    C12 0.0215(5) 0.0182(5) 0.0167(5) -0.0010(4) -0.0011(4) -0.0023(4)
    C13 0.0223(5) 0.0251(5) 0.0179(5) -0.0013(4) 0.0017(4) -0.0034(4)
    C14 0.0179(5) 0.0260(5) 0.0209(5) 0.0014(4) -0.0023(4) -0.0058(4)
    C15 0.0242(5) 0.0227(5) 0.0172(5) 0.0032(4) -0.0025(4) -0.0024(4)
    C16 0.0241(5) 0.0202(5) 0.0172(5) 0.0003(4) 0.0012(4) -0.0005(4)
    C17 0.0240(5) 0.0270(5) 0.0166(5) 0.0054(4) -0.0014(4) 0.0028(4)
    C18 0.0305(6) 0.0432(7) 0.0220(5) 0.0002(5) 0.0043(4) 0.0066(5)
    C19 0.0282(6) 0.0289(6) 0.0193(5) 0.0082(4) 0.0026(4) 0.0045(4)
    C20 0.0254(6) 0.0429(7) 0.0321(6) 0.0093(5) 0.0044(5) 0.0073(5)
_geom_special_details
;
All e.s.d.'s (except the e.s.d. in the dihedral angle between two l.s. planes)
are estimated using the full covariance matrix. The cell e.s.d.'s are taken
into account individually in the estimation of e.s.d.'s in distances, angles
and torsion angles; correlations between e.s.d.'s in cell parameters are only
used when they are defined by crystal symmetry. An approximate (isotropic)
treatment of cell e.s.d.'s is used for estimating e.s.d.'s involving l.s.
planes.
;
loop_
    _geom_bond_atom_site_label_1
    _geom_bond_atom_site_label_2
    _geom_bond_site_symmetry_2
    _geom_bond_distance
    _geom_bond_publ_flag
    O1 C2 . 1.3603(14) ?
    O1 C3 . 1.4103(13) ?
    O2 C2 . 1.1953(15) ?
    O3 C17 . 1.3700(13) ?
    O3 C16 . 1.4049(13) ?
    O4 C17 . 1.1978(14) ?
    O5 C19 . 1.3712(13) ?
    O5 C14 . 1.4050(13) ?
    O6 C19 . 1.1955(14) ?
    C1 C2 . 1.4941(16) ?
    C1 H1A . 0.9800 ?
    C1 H1B . 0.9800 ?
    C1 H1C . 0.9800 ?
    C3 C8 . 1.3807(16) ?
    C3 C4 . 1.3835(16) ?
    C4 C5 . 1.3886(15) ?
    C4 H4 . 0.9500 ?
    C5 C6 . 1.3957(15) ?
    C5 H5 . 0.9500 ?
    C6 C7 . 1.3910(15) ?
    C6 C9 . 1.5158(14) ?
    C7 C8 . 1.3915(15) ?
    C7 H7 . 0.9500 ?
    C8 H8 . 0.9500 ?
    C9 C11 . 1.5152(14) ?
    C9 C10 . 1.5697(13) ?
    C9 H9 . 1.0000 ?
    C10 C12 2_655 1.5076(14) ?
    C10 C10 2_655 1.560(2) ?
    C10 H10 . 1.0000 ?
    C11 C16 . 1.3854(14) ?
    C11 C12 . 1.3972(14) ?
    C12 C13 . 1.3900(15) ?
    C12 C10 2_655 1.5076(13) ?
    C13 C14 . 1.3857(15) ?
    C13 H13 . 0.9500 ?
    C14 C15 . 1.3849(15) ?
    C15 C16 . 1.3873(15) ?
    C15 H15 . 0.9500 ?
    C17 C18 . 1.4951(15) ?
    C18 H18A . 0.9800 ?
    C18 H18B . 0.9800 ?
    C18 H18C . 0.9800 ?
    C19 C20 . 1.4886(16) ?
    C20 H20A . 0.9800 ?
    C20 H20B . 0.9800 ?
    C20 H20C . 0.9800 ?
loop_
    _geom_angle_atom_site_label_1
    _geom_angle_atom_site_label_2
    _geom_angle_atom_site_label_3
    _geom_angle_site_symmetry_1
    _geom_angle_site_symmetry_3
    _geom_angle
    _geom_angle_publ_flag
    C2 O1 C3 . . 116.15(9) ?
    C17 O3 C16 . . 117.01(8) ?
    C19 O5 C14 . . 115.82(8) ?
    C2 C1 H1A . . 109.5 ?
    C2 C1 H1B . . 109.5 ?
    H1A C1 H1B . . 109.5 ?
    C2 C1 H1C . . 109.5 ?
    H1A C1 H1C . . 109.5 ?
    H1B C1 H1C . . 109.5 ?
    O2 C2 O1 . . 122.74(11) ?
    O2 C2 C1 . . 126.19(11) ?
    O1 C2 C1 . . 111.06(10) ?
    C8 C3 C4 . . 121.86(10) ?
    C8 C3 O1 . . 118.07(10) ?
    C4 C3 O1 . . 120.05(10) ?
    C3 C4 C5 . . 118.44(10) ?
    C3 C4 H4 . . 120.8 ?
    C5 C4 H4 . . 120.8 ?
    C4 C5 C6 . . 121.34(10) ?
    C4 C5 H5 . . 119.3 ?
    C6 C5 H5 . . 119.3 ?
    C7 C6 C5 . . 118.55(10) ?
    C7 C6 C9 . . 120.94(9) ?
    C5 C6 C9 . . 120.51(9) ?
    C6 C7 C8 . . 120.95(10) ?
    C6 C7 H7 . . 119.5 ?
    C8 C7 H7 . . 119.5 ?
    C3 C8 C7 . . 118.86(10) ?
    C3 C8 H8 . . 120.6 ?
    C7 C8 H8 . . 120.6 ?
    C11 C9 C6 . . 114.79(8) ?
    C11 C9 C10 . . 102.76(8) ?
    C6 C9 C10 . . 113.59(8) ?
    C11 C9 H9 . . 108.5 ?
    C6 C9 H9 . . 108.5 ?
    C10 C9 H9 . . 108.5 ?
    C12 C10 C10 2_655 2_655 104.29(9) ?
    C12 C10 C9 2_655 . 114.78(8) ?
    C10 C10 C9 2_655 . 107.37(8) ?
    C12 C10 H10 2_655 . 110.1 ?
    C10 C10 H10 2_655 . 110.1 ?
    C9 C10 H10 . . 110.1 ?
    C16 C11 C12 . . 119.00(9) ?
    C16 C11 C9 . . 128.50(9) ?
    C12 C11 C9 . . 112.41(9) ?
    C13 C12 C11 . . 120.93(9) ?
    C13 C12 C10 . 2_655 127.87(9) ?
    C11 C12 C10 . 2_655 111.20(9) ?
    C14 C13 C12 . . 117.83(10) ?
    C14 C13 H13 . . 121.1 ?
    C12 C13 H13 . . 121.1 ?
    C15 C14 C13 . . 122.99(10) ?
    C15 C14 O5 . . 117.09(9) ?
    C13 C14 O5 . . 119.86(10) ?
    C14 C15 C16 . . 117.63(10) ?
    C14 C15 H15 . . 121.2 ?
    C16 C15 H15 . . 121.2 ?
    C11 C16 C15 . . 121.55(10) ?
    C11 C16 O3 . . 118.01(9) ?
    C15 C16 O3 . . 120.29(9) ?
    O4 C17 O3 . . 123.38(10) ?
    O4 C17 C18 . . 126.17(10) ?
    O3 C17 C18 . . 110.43(10) ?
    C17 C18 H18A . . 109.5 ?
    C17 C18 H18B . . 109.5 ?
    H18A C18 H18B . . 109.5 ?
    C17 C18 H18C . . 109.5 ?
    H18A C18 H18C . . 109.5 ?
    H18B C18 H18C . . 109.5 ?
    O6 C19 O5 . . 122.45(10) ?
    O6 C19 C20 . . 127.18(11) ?
    O5 C19 C20 . . 110.37(10) ?
    C19 C20 H20A . . 109.5 ?
    C19 C20 H20B . . 109.5 ?
    H20A C20 H20B . . 109.5 ?
    C19 C20 H20C . . 109.5 ?
    H20A C20 H20C . . 109.5 ?
    H20B C20 H20C . . 109.5 ?
loop_
    _geom_torsion_atom_site_label_1
    _geom_torsion_atom_site_label_2
    _geom_torsion_atom_site_label_3
    _geom_torsion_atom_site_label_4
    _geom_torsion_site_symmetry_1
    _geom_torsion_site_symmetry_2
    _geom_torsion_site_symmetry_3
    _geom_torsion_site_symmetry_4
    _geom_torsion
    _geom_torsion_publ_flag
    C3 O1 C2 O2 . . . . -2.36(17) ?
    C3 O1 C2 C1 . . . . 178.50(10) ?
    C2 O1 C3 C8 . . . . 111.57(12) ?
    C2 O1 C3 C4 . . . . -70.24(14) ?
    C8 C3 C4 C5 . . . . 0.54(17) ?
    O1 C3 C4 C5 . . . . -177.59(9) ?
    C3 C4 C5 C6 . . . . 0.24(16) ?
    C4 C5 C6 C7 . . . . -0.59(15) ?
    C4 C5 C6 C9 . . . . 179.16(9) ?
    C5 C6 C7 C8 . . . . 0.18(16) ?
    C9 C6 C7 C8 . . . . -179.57(9) ?
    C4 C3 C8 C7 . . . . -0.94(17) ?
    O1 C3 C8 C7 . . . . 177.22(10) ?
    C6 C7 C8 C3 . . . . 0.57(17) ?
    C7 C6 C9 C11 . . . . -133.77(10) ?
    C5 C6 C9 C11 . . . . 46.49(13) ?
    C7 C6 C9 C10 . . . . 108.39(11) ?
    C5 C6 C9 C10 . . . . -71.36(12) ?
    C11 C9 C10 C12 . . . 2_655 129.45(9) ?
    C6 C9 C10 C12 . . . 2_655 -105.94(10) ?
    C11 C9 C10 C10 . . . 2_655 14.02(9) ?
    C6 C9 C10 C10 . . . 2_655 138.64(8) ?
    C6 C9 C11 C16 . . . . 48.41(14) ?
    C10 C9 C11 C16 . . . . 172.23(10) ?
    C6 C9 C11 C12 . . . . -135.02(9) ?
    C10 C9 C11 C12 . . . . -11.21(11) ?
    C16 C11 C12 C13 . . . . 1.96(15) ?
    C9 C11 C12 C13 . . . . -174.97(9) ?
    C16 C11 C12 C10 . . . 2_655 -179.25(9) ?
    C9 C11 C12 C10 . . . 2_655 3.83(12) ?
    C11 C12 C13 C14 . . . . 0.27(15) ?
    C10 C12 C13 C14 2_655 . . . -178.31(10) ?
    C12 C13 C14 C15 . . . . -1.81(16) ?
    C12 C13 C14 O5 . . . . -178.90(9) ?
    C19 O5 C14 C15 . . . . 110.20(11) ?
    C19 O5 C14 C13 . . . . -72.54(13) ?
    C13 C14 C15 C16 . . . . 1.04(16) ?
    O5 C14 C15 C16 . . . . 178.20(9) ?
    C12 C11 C16 C15 . . . . -2.79(15) ?
    C9 C11 C16 C15 . . . . 173.58(10) ?
    C12 C11 C16 O3 . . . . -178.43(9) ?
    C9 C11 C16 O3 . . . . -2.06(16) ?
    C14 C15 C16 C11 . . . . 1.32(16) ?
    C14 C15 C16 O3 . . . . 176.87(9) ?
    C17 O3 C16 C11 . . . . -114.43(10) ?
    C17 O3 C16 C15 . . . . 69.87(13) ?
    C16 O3 C17 O4 . . . . -5.04(15) ?
    C16 O3 C17 C18 . . . . 173.34(9) ?
    C14 O5 C19 O6 . . . . -2.25(15) ?
    C14 O5 C19 C20 . . . . 178.01(9) ?
loop_
    _geom_hbond_atom_site_label_D
    _geom_hbond_atom_site_label_H
    _geom_hbond_atom_site_label_A
    _geom_hbond_site_symmetry_A
    _geom_hbond_distance_DH
    _geom_hbond_distance_HA
    _geom_hbond_distance_DA
    _geom_hbond_angle_DHA
    C10 H10 O6 3_455 1.00 2.51 3.5053(14) 179
    C15 H15 O4 7_656 0.95 2.59 3.4834(12) 158
    C20 H20A O6 2_755 0.98 2.52 3.2708(15) 133
    C20 H20B O2 7_656 0.98 2.28 3.2318(16) 162
