# Supplementary material for: Pallidol hexa­acetate ethyl acetate monosolvate
Source: Acta Crystallogr Sect E Struct Rep Online. 2013 Jun 26;69(Pt 7):o1155–6. doi: 10.1107/S160053681301708X (PMC3770417; doi:10.1107/S160053681301708X)
Supplement: Supplementary file 2 [file e-69-o1155-Isup2.hkl]

#
# h,k,l, Fc-squared, Fo-squared, sigma(Fo-squared) and status flag
#
data_I
_shelx_title ' C2/c                                               '
_shelx_refln_list_code   4
_shelx_F_calc_maximum    332.64
_exptl_crystal_F_000    1480.00
_reflns_d_resolution_high    0.7709
 
loop_
 _symmetry_equiv_pos_as_xyz
 x,y,z
 -x,y,1/2-z
 -x,-y,-z
 x,-y,1/2+z
 1/2+x,1/2+y,z
 1/2-x,1/2+y,1/2-z
 1/2-x,1/2-y,-z
 1/2+x,1/2-y,1/2+z
 
_cell_length_a 13.14950
_cell_length_b  12.7439
_cell_length_c  24.0386
_cell_angle_alpha   90.000
_cell_angle_beta   97.186
_cell_angle_gamma   90.000
 
_shelx_F_squared_multiplier     1.000
 
loop_
 _refln_index_h
 _refln_index_k
 _refln_index_l
 _refln_F_squared_calc
 _refln_F_squared_meas
 _refln_F_squared_sigma
 _refln_observed_status
 _refln_sint/lambda
   2   0   0      921.88      849.50     18.49 o   0.07665
   4   0   0        5.27       31.09      4.20 o   0.15330
   6   0   0    38596.29    41838.11    662.96 o   0.22995
   8   0   0     3098.86     3287.93     35.29 o   0.30660
  10   0   0     2118.97     2167.86     38.65 o   0.38325
  12   0   0     5469.85     5019.70     77.30 o   0.45990
  14   0   0     1458.32     1260.39     51.26 o   0.53655
   1   1   0    10423.23     9946.13     48.73 o   0.05485
   3   1   0    14267.93    14196.15     66.38 o   0.12149
   5   1   0    14801.11    14808.70    123.52 o   0.19560
   7   1   0      763.90      716.74     10.08 o   0.27113
   9   1   0       45.53       52.94      4.20 o   0.34715
  11   1   0      714.94      684.81     10.92 o   0.42340
  13   1   0      143.95      143.68      8.40 o   0.49977
   0   2   0    65950.75    57403.89   2425.82 o   0.07847
   2   2   0    12506.59    11078.80     79.82 o   0.10969
   4   2   0     1034.42      954.53      7.56 o   0.17222
   6   2   0     6925.80     7530.39     85.71 o   0.24297
   8   2   0       30.51       40.33      4.20 o   0.31648
  10   2   0        4.51        6.72      1.68 o   0.39120
  12   2   0      261.42      180.66      7.56 o   0.46655
  14   2   0        0.38        0.00      9.24 o   0.54226
   1   3   0    47048.27    43732.05    288.21 o   0.12379
   3   3   0     9178.55     9332.74     65.54 o   0.16454
   5   3   0     1745.36     1743.53     18.49 o   0.22489
   7   3   0      682.66      815.89      9.24 o   0.29296
   9   3   0        9.99       16.81      2.52 o   0.36446
  11   3   0     1624.59     1535.15     18.49 o   0.43770
  13   3   0      321.56      314.26     12.60 o   0.51194
  15   3   0       43.53       46.21     10.08 o   0.58681
   0   4   0    63094.51    57966.86    536.08 o   0.15694
   2   4   0     5322.13     4917.19     26.05 o   0.17466
   4   4   0     2335.18     2381.29     18.49 o   0.21939
   6   4   0     4964.60     4921.39     29.41 o   0.27840
   8   4   0      154.05      198.30      6.72 o   0.34443
  10   4   0     1024.03     1003.27     12.60 o   0.41414
  12   4   0      235.87      199.98      8.40 o   0.48594
   1   5   0     3378.01     3143.40     18.49 o   0.19988
   3   5   0        0.33        2.52      0.84 o   0.22738
   5   5   0     1782.50     1888.90     16.81 o   0.27423
   7   5   0      174.23      205.02      5.04 o   0.33235
   9   5   0       40.63       40.33      3.36 o   0.39681
  11   5   0        3.58        5.88      2.52 o   0.46499
  13   5   0     1245.73     1296.52     37.81 o   0.53546
  15   5   0      179.45      116.80     12.60 o   0.60743
   0   6   0      275.29      299.13      7.56 o   0.23541
   2   6   0     1036.81     1106.62      8.40 o   0.24757
   4   6   0     1846.29     1805.71     15.96 o   0.28092
   6   6   0      265.34      256.28      5.88 o   0.32908
   8   6   0      104.17       96.63      3.36 o   0.38655
  10   6   0      456.49      448.70     11.76 o   0.44978
  12   6   0       41.10       45.37      6.72 o   0.51665
  14   6   0     1202.41     1272.99     24.37 o   0.58592
   1   7   0     1457.02     1434.32     14.28 o   0.27730
   3   7   0     4070.48     4264.31     26.05 o   0.29774
   5   7   0      241.45      247.04      5.88 o   0.33489
   7   7   0      210.73      201.66      4.20 o   0.38393
   9   7   0       32.05       36.13      4.20 o   0.44091
  11   7   0      390.03      420.13     10.92 o   0.50315
  13   7   0       31.98       30.25      6.72 o   0.56891
   0   8   0      931.60     1315.00     18.49 o   0.31388
   2   8   0      467.58      419.29      9.24 o   0.32310
   4   8   0      169.29      149.57      5.88 o   0.34931
   6   8   0        3.71        4.20      1.68 o   0.38910
   8   8   0       85.96       86.55      4.20 o   0.43877
  10   8   0      185.43      229.39      8.40 o   0.49538
  12   8   0       20.80       29.41      4.20 o   0.55680
   1   9   0     1874.55     2132.57     22.69 o   0.35518
   3   9   0        9.78       15.12      2.52 o   0.37136
   5   9   0       66.80       72.26      3.36 o   0.40176
   7   9   0       37.70       40.33      3.36 o   0.44346
   9   9   0      558.86      573.06     12.60 o   0.49362
  11   9   0       11.56       11.76      3.36 o   0.54992
  13   9   0       12.12       11.76      2.52 o   0.61067
   0  10   0      121.99      142.84      5.88 o   0.39234
   2  10   0      274.22      270.56      6.72 o   0.39976
   4  10   0      246.28      270.56      6.72 o   0.42123
   6  10   0     1205.88     1128.47     18.49 o   0.45477
   8  10   0        0.61        2.52      2.52 o   0.49793
  10  10   0       50.59       48.73      4.20 o   0.54847
  12  10   0       74.79       71.42      5.04 o   0.60452
   1  11   0      113.76      148.73      5.04 o   0.43328
   3  11   0      551.59      531.88     10.08 o   0.44663
   5  11   0        0.49        0.00      2.52 o   0.47221
   7  11   0      825.37      821.77     15.12 o   0.50817
   9  11   0      910.05      963.78     15.96 o   0.55248
  11  11   0      152.44      138.64     10.08 o   0.60331
   0  12   0       94.04       92.43      6.72 o   0.47081
   2  12   0       35.91       39.49      3.36 o   0.47701
   4  12   0     1732.21     1677.99     17.65 o   0.49514
   6  12   0      320.68      320.14     10.08 o   0.52397
   8  12   0       78.30       73.94      5.04 o   0.56185
  10  12   0        1.12        0.84      1.68 o   0.60708
   1  13   0      728.33      744.47     17.65 o   0.51149
   3  13   0     1773.98     1801.51     23.53 o   0.52285
   5  13   0        6.69        9.24      4.20 o   0.54486
   7  13   0     2017.48     2085.52     45.37 o   0.57630
   9  13   0     1940.12     1890.58     37.81 o   0.61573
   0  14   0       15.88       11.76      5.88 o   0.54928
   2  14   0      351.21      395.76     11.76 o   0.55460
   4  14   0      776.06      867.99     23.53 o   0.57027
   6  14   0      204.53      215.11      8.40 o   0.59547
   1  15   0      787.47      871.35     62.18 o   0.58976
   3  15   0       24.54        7.56      2.52 o   0.59964
   5  15   0      277.97      319.30     15.12 o   0.61893
 -15   1   1      329.19      310.06     21.85 o   0.57398
 -13   1   1     1174.33      973.86     24.37 o   0.49759
 -11   1   1      444.39      379.80      8.40 o   0.42130
  -9   1   1      396.26      338.62      7.56 o   0.34517
  -7   1   1    14479.31    15754.83    157.13 o   0.26934
  -5   1   1      372.19      407.53      4.20 o   0.19415
  -3   1   1    11703.19    11047.71     69.74 o   0.12081
  -1   1   1    18740.29    17084.12     98.31 o   0.05698
   1   1   1      934.65      890.67      7.56 o   0.06040
   3   1   1    20095.91    18782.28    100.83 o   0.12570
   5   1   1       27.40       20.17      1.68 o   0.19926
   7   1   1      334.48      326.86      6.72 o   0.27452
   9   1   1      311.35      337.78      9.24 o   0.35038
  11   1   1       45.11       23.53      2.52 o   0.42652
  13   1   1     1173.21     1055.36     23.53 o   0.50282
 -14   2   1        1.34        0.00     10.92 o   0.54007
 -12   2   1        2.05       14.28      5.04 o   0.46443
 -10   2   1      114.72      118.48      4.20 o   0.38919
  -8   2   1       80.05       58.82      3.36 o   0.31463
  -6   2   1     9067.30     9668.85     76.46 o   0.24139
  -4   2   1     3153.05     2870.32     21.01 o   0.17116
  -2   2   1     7695.34     7229.58     52.94 o   0.10986
   0   2   1     6207.31     6500.23     57.14 o   0.08122
   2   2   1     5814.23     6017.93     41.17 o   0.11346
   4   2   1     5532.49     5580.99     36.97 o   0.17579
   6   2   1      662.01      599.10      6.72 o   0.24633
   8   2   1      625.47      674.73     11.76 o   0.31970
  10   2   1       49.72       33.61      2.52 o   0.39432
  12   2   1       70.25       73.10      5.04 o   0.46960
  14   2   1      236.74      241.99     15.12 o   0.54525
 -15   3   1      313.99      310.06     22.69 o   0.58461
 -13   3   1     1321.45     1278.03     49.58 o   0.50982
 -11   3   1     1321.87     1368.78     21.01 o   0.43567
  -9   3   1       17.51       14.28      1.68 o   0.36257
  -7   3   1     3609.43     3898.80     26.89 o   0.29131
  -5   3   1     1897.25     1884.70     12.60 o   0.22363
  -3   3   1     1340.83     1290.64      8.40 o   0.16404
  -1   3   1   110646.96    95766.70   1461.21 o   0.12475
   1   3   1    19180.44    17874.80     88.23 o   0.12635
   3   3   1     8622.50     8674.82     50.42 o   0.16768
   5   3   1     2711.21     2692.19     15.12 o   0.22808
   7   3   1     3023.40     3187.94     29.41 o   0.29610
   9   3   1     1001.73      949.49     11.76 o   0.36753
  11   3   1      292.80      236.95      7.56 o   0.44072
  13   3   1     1309.68     1237.70     26.89 o   0.51492
 -12   4   1      439.78      416.77     10.92 o   0.48391
 -10   4   1       57.42       73.10      3.36 o   0.41224
  -8   4   1     2044.11     1989.73     19.33 o   0.34273
  -6   4   1     1778.83     2188.87     14.28 o   0.27702
  -4   4   1     4924.64     4994.49     34.45 o   0.21855
  -2   4   1      457.31      465.50      5.88 o   0.17476
   0   4   1     3205.45     3202.22     23.53 o   0.15833
   2   4   1    16504.98    16232.10     66.38 o   0.17705
   4   4   1     1799.70     1773.78     14.28 o   0.22220
   6   4   1     7272.56     7654.75     47.89 o   0.28134
   8   4   1     1114.65     1083.93     13.44 o   0.34739
  10   4   1      596.67      616.75      9.24 o   0.41709
  12   4   1        2.55        3.36      2.52 o   0.48887
  14   4   1       59.86       54.62      9.24 o   0.56194
 -15   5   1       12.67       15.12      8.40 o   0.60531
 -13   5   1      456.16      445.34     12.60 o   0.53342
 -11   5   1       38.08       46.21      5.04 o   0.46308
  -9   5   1     1773.33     1807.39     18.49 o   0.39508
  -7   5   1      327.35      366.35      5.88 o   0.33089
  -5   5   1     1088.60     1220.05     10.92 o   0.27320
  -3   5   1     5545.32     5504.53     38.65 o   0.22702
  -1   5   1      281.94      226.03      3.36 o   0.20048
   1   5   1     8617.18     7698.44     41.17 o   0.20148
   3   5   1      108.99       94.11      1.68 o   0.22966
   5   5   1       19.58       35.29      1.68 o   0.27686
   7   5   1        0.33        5.04      1.68 o   0.33512
   9   5   1      195.33      174.77      5.88 o   0.39963
  11   5   1        6.11        9.24      2.52 o   0.46783
  13   5   1      226.85      236.95     10.92 o   0.53830
 -14   6   1      504.94      508.36     19.33 o   0.58389
 -12   6   1      117.35      119.32      5.88 o   0.51474
 -10   6   1        2.72        2.52      2.52 o   0.44803
  -8   6   1      548.36      526.84      7.56 o   0.38504
  -6   6   1      991.05      981.42     11.76 o   0.32791
  -4   6   1      977.82     1048.64      8.40 o   0.28027
  -2   6   1     3511.69     3536.64     20.17 o   0.24765
   0   6   1     4368.39     4821.40     24.37 o   0.23634
   2   6   1       32.29       73.10      3.36 o   0.24927
   4   6   1      340.74      345.35      5.88 o   0.28313
   6   6   1      432.29      477.27     10.08 o   0.33157
   8   6   1       14.42        5.88      1.68 o   0.38919
  10   6   1        2.59        6.72      2.52 o   0.45249
  12   6   1       71.98      102.51      5.88 o   0.51940
  14   6   1      296.38      252.08     10.08 o   0.58869
 -13   7   1      996.57     1096.54     23.53 o   0.56700
 -11   7   1     1046.89     1030.16     22.69 o   0.50138
  -9   7   1      705.49      723.46     16.81 o   0.43936
  -7   7   1     9049.54     9042.85     57.98 o   0.38267
  -5   7   1     5164.63     5353.28     30.25 o   0.33404
  -3   7   1      692.34      757.91      8.40 o   0.29746
  -1   7   1      152.70      169.73      4.20 o   0.27773
   1   7   1    10743.06    11501.45     67.22 o   0.27845
   3   7   1     6179.15     6511.16     37.81 o   0.29948
   5   7   1      298.80      379.80      6.72 o   0.33704
   7   7   1      150.89      166.37      4.20 o   0.38632
   9   7   1     3003.58     3107.27     31.09 o   0.44345
  11   7   1       34.13       53.78      4.20 o   0.50577
  13   7   1        0.21        0.00      3.36 o   0.57159
 -12   8   1     1106.11     1156.19     22.69 o   0.55503
 -10   8   1       25.48       26.89      3.36 o   0.49379
  -8   8   1     2406.48     2488.00     22.69 o   0.43744
  -6   8   1      815.91      906.64     10.08 o   0.38811
  -4   8   1     3223.32     3340.02     29.41 o   0.34879
  -2   8   1       55.71       57.14      3.36 o   0.32316
   0   8   1      269.44      233.59      5.88 o   0.31458
   2   8   1     2043.30     2146.02     18.49 o   0.32440
   4   8   1     1035.68     1201.57     16.81 o   0.35109
   6   8   1     1091.21     1164.60     12.60 o   0.39120
   8   8   1     2254.69     2311.55     22.69 o   0.44110
  10   8   1       57.09       63.86      5.04 o   0.49785
  12   8   1      133.45      144.52      9.24 o   0.55936
 -13   9   1       16.93       25.21      3.36 o   0.60889
 -11   9   1      419.14      466.34     12.60 o   0.54831
  -9   9   1     3358.28     3476.15     36.13 o   0.49223
  -7   9   1     2182.73     2255.25     21.85 o   0.44237
  -5   9   1      338.23      372.23      6.72 o   0.40105
  -3   9   1      588.54      699.09     10.92 o   0.37114
  -1   9   1     1156.90     1202.41     21.85 o   0.35552
   1   9   1     1445.77     1596.49     21.85 o   0.35608
   3   9   1       46.03       47.05      3.36 o   0.37276
   5   9   1       17.89       15.96      1.68 o   0.40355
   7   9   1      596.85      552.89     10.08 o   0.44554
   9   9   1       10.14        8.40      2.52 o   0.49589
  11   9   1      206.11      189.90      6.72 o   0.55233
  13   9   1        0.47        0.00      2.52 o   0.61317
 -12  10   1       20.89       33.61      4.20 o   0.60289
 -10  10   1     1120.20     1086.45     16.81 o   0.54703
  -8  10   1     2281.10     2337.60     29.41 o   0.49676
  -6  10   1      317.51      326.02     10.92 o   0.45392
  -4  10   1     2255.52     2352.72     33.61 o   0.42080
  -2  10   1      871.82      843.62     13.44 o   0.39981
   0  10   1       19.02       39.49      2.52 o   0.39290
   2  10   1      562.46      608.35      9.24 o   0.40081
   4  10   1       15.90       26.05      2.52 o   0.42270
   6  10   1       88.65       66.38      4.20 o   0.45657
   8  10   1     2105.35     2243.49     26.05 o   0.49999
  10  10   1       20.89       20.17      2.52 o   0.55070
  12  10   1       66.65       58.82      5.88 o   0.60687
 -11  11   1      319.49      329.38     10.92 o   0.60184
  -9  11   1      202.49      219.31      8.40 o   0.55124
  -7  11   1       47.13       54.62      4.20 o   0.50721
  -5  11   1      444.64      485.67     10.08 o   0.47161
  -3  11   1        1.36        2.52      2.52 o   0.44645
  -1  11   1      361.60      368.03      8.40 o   0.43355
   1  11   1      217.85      234.43      5.88 o   0.43402
   3  11   1        2.05        2.52      1.68 o   0.44780
   5  11   1      229.43      224.35      7.56 o   0.47374
   7  11   1      299.43      328.54      9.24 o   0.50998
   9  11   1       81.09       83.19      4.20 o   0.55451
  11  11   1       72.36       58.82      5.04 o   0.60551
 -10  12   1     1427.54     1397.35     51.26 o   0.60579
  -8  12   1     1813.11     1915.79     25.21 o   0.56080
  -6  12   1      110.74      135.28      6.72 o   0.52324
  -4  12   1      574.01      599.94     10.92 o   0.49477
  -2  12   1      500.86      468.86     10.92 o   0.47705
   0  12   1      113.07       84.03      4.20 o   0.47128
   2  12   1     1860.27     1791.43     26.05 o   0.47789
   4  12   1       32.14       31.09      2.52 o   0.49640
   6  12   1        9.66        7.56      2.52 o   0.52554
   8  12   1     1082.55     1138.55     18.49 o   0.56366
  10  12   1       12.65       10.08      2.52 o   0.60910
  -9  13   1       71.36       89.91      5.04 o   0.61462
  -7  13   1     1374.01     1452.81     27.73 o   0.57546
  -5  13   1      432.05      481.47     14.28 o   0.54434
  -3  13   1      413.04      441.14     10.08 o   0.52269
  -1  13   1      309.74      288.21      9.24 o   0.51172
   1  13   1      428.80      419.29     13.44 o   0.51211
   3  13   1        5.79        5.04      2.52 o   0.52384
   5  13   1        3.94        4.20      3.36 o   0.54618
   7  13   1      307.06      312.58     11.76 o   0.57790
   9  13   1      217.61      167.21      9.24 o   0.61755
  -6  14   1        6.16        5.88      2.52 o   0.59483
  -4  14   1      606.68      611.71     23.53 o   0.56995
  -2  14   1       65.27       64.70      5.04 o   0.55464
   0  14   1      157.73      163.01      6.72 o   0.54968
   2  14   1      257.60      241.99      8.40 o   0.55536
   4  14   1       95.01      107.55      5.88 o   0.57136
   6  14   1      240.36      231.07      9.24 o   0.59685
  -5  15   1      115.28      121.00     15.96 o   0.61847
  -3  15   1      543.63      590.70     40.33 o   0.59951
  -1  15   1       96.86       90.75      5.88 o   0.58997
   1  15   1     1241.80     1190.65     31.09 o   0.59031
   3  15   1      587.09      582.30     16.81 o   0.60051
   5  15   1       48.65       47.05      5.88 o   0.62009
 -14   0   2      191.04      209.22     23.53 o   0.53294
 -12   0   2     5383.45     5107.09     73.10 o   0.45656
 -10   0   2      551.33      577.26     12.60 o   0.38029
  -8   0   2      310.27      341.98      8.40 o   0.30422
  -6   0   2        8.12        2.52      2.52 o   0.22853
  -4   0   2        6.82       13.44      0.84 o   0.15379
  -2   0   2    28767.07    27548.69    212.59 o   0.08264
   0   0   2        8.62        5.04      0.84 o   0.04193
   2   0   2    64649.06    58076.09    623.47 o   0.09186
   4   0   2    12982.83    12477.83    471.38 o   0.16391
   6   0   2     1254.09     1379.70     16.81 o   0.23885
   8   0   2    10301.87    11392.21    106.71 o   0.31461
  10   0   2      111.08       56.30      4.20 o   0.39072
  12   0   2      264.69      287.37     16.81 o   0.46700
  14   0   2     2360.31     2428.34     68.90 o   0.54339
 -15   1   2       73.70       58.82     11.76 o   0.57250
 -13   1   2       57.89       35.29     10.08 o   0.49629
 -11   1   2        0.96        1.68      2.52 o   0.42024
  -9   1   2      301.99      314.26      6.72 o   0.34446
  -7   1   2       37.51       26.89      1.68 o   0.26918
  -5   1   2     1860.51     1760.34     10.92 o   0.19496
  -3   1   2     4554.00     4255.06     28.57 o   0.12374
  -1   1   2    14436.90    13293.72    130.24 o   0.06606
   1   1   2     2494.32     2180.47     13.44 o   0.07189
   3   1   2    19655.61    18431.05     99.99 o   0.13313
   5   1   2     1435.28     1418.35     15.12 o   0.20501
   7   1   2     5770.32     6177.57     73.94 o   0.27944
   9   1   2       93.09      116.80      5.88 o   0.35481
  11   1   2      109.98       86.55      5.04 o   0.43064
  13   1   2        0.31        0.84      2.52 o   0.50671
  15   1   2      178.04      134.44     11.76 o   0.58294
 -14   2   2      362.72      362.99     20.17 o   0.53868
 -12   2   2     4157.94     3839.14     59.66 o   0.46325
 -10   2   2      156.80      200.82      5.04 o   0.38830
  -8   2   2      201.35      222.67      6.72 o   0.31417
  -6   2   2     2602.54     2922.42     19.33 o   0.24162
  -4   2   2     7176.65     6908.60     47.05 o   0.17265
  -2   2   2    23820.52    21931.57    107.55 o   0.11396
   0   2   2    10200.23     9726.82    118.48 o   0.08897
   2   2   2    44089.10    40828.12    310.90 o   0.12081
   4   2   2       15.27       31.09      5.88 o   0.18173
   6   2   2     7409.73     7966.48     68.06 o   0.25141
   8   2   2      251.16      363.83      9.24 o   0.32425
  10   2   2       47.02       46.21      2.52 o   0.39852
  12   2   2       44.95       33.61      5.04 o   0.47355
  14   2   2       13.47       10.08      4.20 o   0.54903
 -15   3   2      241.75      191.58     19.33 o   0.58315
 -13   3   2       46.63       35.29      6.72 o   0.50854
 -11   3   2       10.90        5.04      2.52 o   0.43465
  -9   3   2      176.10      165.53      5.04 o   0.36190
  -7   3   2       19.02       25.21      3.36 o   0.29115
  -5   3   2     5865.08     6320.42     33.61 o   0.22433
  -3   3   2    10500.05    11040.15     63.86 o   0.16621
  -1   3   2    12321.52    11708.99     94.11 o   0.12915
   1   3   2    92419.94    81633.55    717.58 o   0.13222
   3   3   2      697.14      867.15      6.72 o   0.17331
   5   3   2       45.76       37.81      1.68 o   0.23312
   7   3   2     2303.94     2382.97     25.21 o   0.30066
   9   3   2     1728.40     1788.91     15.12 o   0.37176
  11   3   2      153.56      145.36      8.40 o   0.44471
  13   3   2       29.70       18.49      4.20 o   0.51872
 -12   4   2      545.76      531.88     10.08 o   0.48278
 -10   4   2      542.41      558.77      9.24 o   0.41140
  -8   4   2      413.69      478.11      9.24 o   0.34231
  -6   4   2      528.35      525.16      6.72 o   0.27722
  -4   4   2     1768.56     1850.25     14.28 o   0.21973
  -2   4   2       28.14       31.09      1.68 o   0.17737
   0   4   2     7610.35     6681.73     43.69 o   0.16244
   2   4   2     3190.25     2772.85     15.12 o   0.18184
   4   4   2     6313.10     6722.06     30.25 o   0.22693
   6   4   2      872.51      840.26      8.40 o   0.28579
   8   4   2      229.13      248.72      6.72 o   0.35158
  10   4   2      612.92      654.56      9.24 o   0.42106
  12   4   2      816.86      822.61     25.21 o   0.49267
  14   4   2      310.92      327.70     21.85 o   0.56560
 -15   5   2      400.94      362.15     24.37 o   0.60390
 -13   5   2       13.88       21.01      4.20 o   0.53221
 -11   5   2       87.51       70.58      5.88 o   0.46211
  -9   5   2       10.24       16.81      2.52 o   0.39446
  -7   5   2     2326.83     2544.30     23.53 o   0.33076
  -5   5   2     2238.07     2409.02     14.28 o   0.27377
  -3   5   2       15.56        7.56      2.52 o   0.22859
  -1   5   2        4.07        8.40      2.52 o   0.20324
   1   5   2    11137.55    11220.80     55.46 o   0.20521
   3   5   2     5152.96     4892.82     21.01 o   0.23381
   5   5   2     4292.75     4222.29     26.89 o   0.28102
   7   5   2     3176.48     3127.44     26.89 o   0.33916
   9   5   2       41.35       41.17      2.52 o   0.40353
  11   5   2       46.44       33.61      3.36 o   0.47158
  13   5   2      612.81      638.60     14.28 o   0.54194
 -14   6   2       10.19       18.49      5.04 o   0.58261
 -12   6   2        5.64       13.44      2.52 o   0.51367
 -10   6   2      382.67      374.75     10.92 o   0.44725
  -8   6   2     1180.22     1264.59     12.60 o   0.38466
  -6   6   2     1129.72     1183.08     12.60 o   0.32809
  -4   6   2      128.38      106.71      2.52 o   0.28119
  -2   6   2     5836.86     5639.81     30.25 o   0.24949
   0   6   2     1611.94     1682.20     19.33 o   0.23911
   2   6   2     1495.17     1759.50     11.76 o   0.25269
   4   6   2        7.98        7.56      1.68 o   0.28685
   6   6   2     1181.86     1020.91     11.76 o   0.33536
   8   6   2     2440.97     2518.25     25.21 o   0.39293
  10   6   2      452.77      436.09     10.92 o   0.45616
  12   6   2      152.96      163.01      6.72 o   0.52298
  14   6   2      341.12      298.29     15.12 o   0.59219
 -13   7   2      681.31      717.58     15.96 o   0.56585
 -11   7   2      595.30      556.25     16.81 o   0.50049
  -9   7   2      387.04      422.65     10.92 o   0.43880
  -7   7   2      548.06      593.22      7.56 o   0.38255
  -5   7   2      720.23      642.80      8.40 o   0.33451
  -3   7   2     2425.65     2399.78     21.85 o   0.29866
  -1   7   2       12.09       36.97      1.68 o   0.27974
   1   7   2     5452.46     5649.05     34.45 o   0.28117
   3   7   2      888.51      968.82     10.08 o   0.30267
   5   7   2      927.25      850.34     11.76 o   0.34047
   7   7   2     1184.24     1140.23     11.76 o   0.38984
   9   7   2       37.17       38.65      3.36 o   0.44697
  11   7   2      582.19      626.83     13.44 o   0.50925
  13   7   2      354.23      367.19     14.28 o   0.57502
 -12   8   2       13.37        6.72      3.36 o   0.55404
 -10   8   2     2236.09     2315.75     43.69 o   0.49309
  -8   8   2      400.82      450.38      8.40 o   0.43711
  -6   8   2      205.01      218.47      5.88 o   0.38825
  -4   8   2      117.35      123.52      5.04 o   0.34953
  -2   8   2      155.80      171.41      5.04 o   0.32457
   0   8   2     5459.91     5221.36     36.13 o   0.31666
   2   8   2      299.50      220.99      5.88 o   0.32704
   4   8   2     1498.83     1596.49     20.17 o   0.35410
   6   8   2       64.14       61.34      2.52 o   0.39442
   8   8   2      272.99      294.09      7.56 o   0.44441
  10   8   2      270.76      287.37      8.40 o   0.50118
  12   8   2      635.93      618.43     12.60 o   0.56268
 -13   9   2      247.70      305.01     14.28 o   0.60782
 -11   9   2     2068.35     2144.34     28.57 o   0.54749
  -9   9   2        0.84        0.84      2.52 o   0.49173
  -7   9   2        4.72        7.56      3.36 o   0.44227
  -5   9   2      885.93      878.91     10.92 o   0.40144
  -3   9   2      688.94      702.46     10.92 o   0.37210
  -1   9   2      204.14      201.66      6.72 o   0.35709
   1   9   2     1840.47     1779.67     20.17 o   0.35821
   3   9   2      148.76      155.45      4.20 o   0.37533
   5   9   2      242.30      254.60      5.88 o   0.40642
   7   9   2      969.99     1030.16     13.44 o   0.44859
   9   9   2     2127.35     2204.00     26.05 o   0.49904
  11   9   2      205.83      218.47      7.56 o   0.55551
  13   9   2      203.62      165.53      7.56 o   0.61636
 -12  10   2      153.68      146.20      7.56 o   0.60198
 -10  10   2       27.88       19.33      3.36 o   0.54640
  -8  10   2       77.50       89.91      4.20 o   0.49647
  -6  10   2     1306.03     1252.82     19.33 o   0.45405
  -4  10   2       30.51       30.25      2.52 o   0.42141
  -2  10   2      182.72      185.70      5.88 o   0.40095
   0  10   2        0.76        5.88      1.68 o   0.39458
   2  10   2     4158.62     4268.51     27.73 o   0.40295
   4  10   2      813.66      840.26     12.60 o   0.42521
   6  10   2       20.90       16.81      2.52 o   0.45933
   8  10   2     1610.76     1759.50     21.01 o   0.50291
  10  10   2       98.18      110.07      5.88 o   0.55371
  12  10   2       22.57       21.85      3.36 o   0.60994
 -11  11   2     1544.22     1552.80     26.89 o   0.60110
  -9  11   2      805.82      816.73     15.96 o   0.55080
  -7  11   2       17.03       21.01      2.52 o   0.50713
  -5  11   2     1105.48     1172.16     15.12 o   0.47194
  -3  11   2        8.35        6.72      2.52 o   0.44725
  -1  11   2        2.15        1.68      1.68 o   0.43484
   1  11   2      651.50      659.60     10.08 o   0.43576
   3  11   2      262.52      235.27      6.72 o   0.44994
   5  11   2     1066.87     1052.00     15.96 o   0.47618
   7  11   2       36.28       47.05      3.36 o   0.51265
   9  11   2       67.92       89.07      4.20 o   0.55733
  11  11   2      379.06      426.85     11.76 o   0.60842
 -10  12   2       18.05       21.85      2.52 o   0.60522
  -8  12   2     2552.21     2543.46     33.61 o   0.56055
  -6  12   2      433.15      454.58     10.92 o   0.52334
  -4  12   2       60.50       55.46      5.04 o   0.49529
  -2  12   2      242.04      243.67     10.08 o   0.47801
   0  12   2       52.55       44.53      3.36 o   0.47268
   2  12   2      114.48      153.77      6.72 o   0.47969
   4  12   2      104.97      127.72      5.88 o   0.49853
   6  12   2      265.47      244.51     10.08 o   0.52793
   8  12   2     1238.68     1353.66     20.17 o   0.56625
  10  12   2      274.48      286.53      9.24 o   0.61182
  -9  13   2      146.87      148.73      5.88 o   0.61422
  -7  13   2       84.02       69.74      5.88 o   0.57538
  -5  13   2        1.47        2.52      2.52 o   0.54463
  -3  13   2      420.31      445.34     10.92 o   0.52337
  -1  13   2      130.21      111.75      5.04 o   0.51281
   1  13   2      860.90      886.47     17.65 o   0.51359
   3  13   2      459.04      403.32      9.24 o   0.52567
   5  13   2       26.74       19.33      4.20 o   0.54830
   7  13   2      893.17      897.40     17.65 o   0.58025
   9  13   2      272.76      321.82     12.60 o   0.62008
  -6  14   2     1871.88     1967.88     52.10 o   0.59492
  -4  14   2       11.49       21.01      3.36 o   0.57041
  -2  14   2       82.45       84.87      5.88 o   0.55546
   0  14   2      718.49      690.69     19.33 o   0.55088
   2  14   2       78.53      100.83      6.72 o   0.55691
   4  14   2      122.12      121.00      5.88 o   0.57322
   6  14   2        3.33       14.28      3.36 o   0.59897
  -5  15   2      144.27      136.12      5.88 o   0.61873
  -3  15   2        3.91        4.20      2.52 o   0.60010
  -1  15   2      297.10      284.01     15.12 o   0.59091
   1  15   2      379.50      406.68     21.01 o   0.59159
   3  15   2       30.29       11.76      5.04 o   0.60211
   5  15   2      500.90      526.00     17.65 o   0.62197
 -15   1   3       11.48        2.52     14.28 o   0.57178
 -13   1   3       84.61       24.37     10.08 o   0.49587
 -11   1   3       99.60      126.88      5.04 o   0.42023
  -9   1   3      137.60      136.12      4.20 o   0.34503
  -7   1   3     3251.83     3474.47     26.05 o   0.27064
  -5   1   3       31.84       26.05      2.52 o   0.19799
  -3   1   3     2725.14     2551.86     23.53 o   0.13002
  -1   1   3      653.57      577.26      6.72 o   0.07975
   1   1   3    42645.68    38977.04    272.24 o   0.08699
   3   1   3     8125.99     8242.93     52.94 o   0.14326
   5   1   3     2459.14     2326.67     26.05 o   0.21268
   7   1   3    17941.67    19344.41    208.38 o   0.28581
   9   1   3       95.28      132.76      5.04 o   0.36041
  11   1   3      216.63      234.43      9.24 o   0.43573
  13   1   3       73.16       25.21      3.36 o   0.51144
  15   1   3      912.53      860.42     36.97 o   0.58739
 -14   2   3       17.43       26.05     12.60 o   0.53811
 -12   2   3      500.40      393.24     13.44 o   0.46302
 -10   2   3     1811.13     1651.11     20.17 o   0.38854
  -8   2   3     2290.37     2421.62     21.01 o   0.31511
  -6   2   3      882.76      773.04      7.56 o   0.24366
  -4   2   3      507.90      589.02      5.88 o   0.17664
  -2   2   3     8476.34     8249.65     40.33 o   0.12158
   0   2   3       57.83       34.45      1.68 o   0.10056
   2   2   3     4902.22     5028.10     26.05 o   0.13113
   4   2   3     3009.71     3161.89     31.09 o   0.18981
   6   2   3     1194.20     1349.45     11.76 o   0.25809
   8   2   3      271.76      320.98      7.56 o   0.33006
  10   2   3      674.09      764.63     10.92 o   0.40377
  12   2   3       43.69       22.69      4.20 o   0.47839
  14   2   3        0.01        1.68      3.36 o   0.55358
 -15   3   3        4.54       21.85     10.08 o   0.58245
 -13   3   3       77.92       49.58      7.56 o   0.50814
 -11   3   3      223.72      233.59      7.56 o   0.43463
  -9   3   3      110.85      118.48      4.20 o   0.36243
  -7   3   3      215.04      374.75      5.88 o   0.29251
  -5   3   3       17.76       27.73      1.68 o   0.22697
  -3   3   3     3438.84     3541.69     19.33 o   0.17094
  -1   3   3       41.86        8.40      1.68 o   0.13666
   1   3   3      846.05      883.95     10.92 o   0.14100
   3   3   3       40.00       62.18      3.36 o   0.18121
   5   3   3     2328.69     2428.34     15.96 o   0.23989
   7   3   3     2792.51     2995.52     22.69 o   0.30660
   9   3   3      865.34      927.64     10.92 o   0.37711
  11   3   3      286.81      252.08      8.40 o   0.44963
  13   3   3      262.50      290.73     10.92 o   0.52334
 -12   4   3     3094.34     2849.31     32.77 o   0.48256
 -10   4   3     2098.89     2084.68     19.33 o   0.41163
  -8   4   3     4264.45     4261.79     31.93 o   0.34317
  -6   4   3     1357.14     1505.74     10.92 o   0.27901
  -4   4   3     3126.24     3068.62     18.49 o   0.22288
  -2   4   3     1477.85     1595.65     10.92 o   0.18236
   0   4   3    18849.16    18747.83    102.51 o   0.16907
   2   4   3    11623.63    12327.42     52.94 o   0.18886
   4   4   3      181.50      224.35      3.36 o   0.23345
   6   4   3     3183.06     3372.79     21.01 o   0.29169
   8   4   3      284.51      273.92      6.72 o   0.35695
  10   4   3      794.67      815.89     10.92 o   0.42603
  12   4   3      284.29      311.74      9.24 o   0.49733
  14   4   3        1.30        4.20      2.52 o   0.57002
 -15   5   3      565.98      562.13     31.09 o   0.60322
 -13   5   3        0.24        0.00      2.52 o   0.53182
 -11   5   3      930.81      839.42     15.12 o   0.46210
  -9   5   3     4156.96     4250.86     39.49 o   0.39495
  -7   5   3     1810.59     2030.06     15.12 o   0.33195
  -5   5   3      463.02      512.56      5.88 o   0.27594
  -3   5   3     1404.06     1434.32     11.76 o   0.23205
  -1   5   3    15802.67    15372.52     75.62 o   0.20810
   1   5   3    16904.23    16847.17    115.12 o   0.21098
   3   5   3      606.09      605.83      7.56 o   0.23972
   5   5   3      549.29      456.26      6.72 o   0.28666
   7   5   3     6110.25     6478.39     61.34 o   0.34443
   9   5   3      749.27      740.27     10.08 o   0.40846
  11   5   3     1363.59     1316.68     17.65 o   0.47624
  13   5   3      227.58      208.38     10.08 o   0.54636
 -14   6   3      126.84      142.84      6.72 o   0.58208
 -12   6   3       59.58       50.42      4.20 o   0.51347
 -10   6   3      528.71      602.46     14.28 o   0.44746
  -8   6   3       87.26       82.35      3.36 o   0.38543
  -6   6   3     1430.77     1625.90     14.28 o   0.32959
  -4   6   3       27.69       56.30      2.52 o   0.28366
  -2   6   3      882.61      892.35     10.08 o   0.25306
   0   6   3      783.96      778.08      9.24 o   0.24366
   2   6   3        0.49        7.56      1.68 o   0.25779
   4   6   3     3067.44     2868.64     22.69 o   0.29204
   6   6   3     2023.09     2172.07     21.85 o   0.34039
   8   6   3      617.46      616.75      9.24 o   0.39775
  10   6   3       41.75       47.89      4.20 o   0.46074
  12   6   3       13.31       11.76      3.36 o   0.52737
  14   6   3       52.50       39.49      4.20 o   0.59641
 -13   7   3      244.16      240.31     15.12 o   0.56549
 -11   7   3     2572.45     2724.12     34.45 o   0.50048
  -9   7   3       59.16       48.73      3.36 o   0.43924
  -7   7   3      118.08      127.72      4.20 o   0.38358
  -5   7   3     6969.83     6995.15     38.65 o   0.33629
  -3   7   3     6100.00     6007.84     41.17 o   0.30132
  -1   7   3     1006.52     1120.90     11.76 o   0.28328
   1   7   3     1297.14     1592.29     15.12 o   0.28540
   3   7   3     3265.46     3399.68     23.53 o   0.30727
   5   7   3      504.07      578.94     10.08 o   0.34514
   7   7   3      378.64      390.72      6.72 o   0.39443
   9   7   3     1841.64     1823.36     21.01 o   0.45143
  11   7   3      373.01      393.24     10.08 o   0.51356
  13   7   3       23.29       32.77      5.04 o   0.57918
 -14   8   3       70.28       71.42      5.88 o   0.61800
 -12   8   3       71.10       78.98      5.88 o   0.55385
 -10   8   3      115.80      141.16      5.88 o   0.49328
  -8   8   3     2014.46     2117.45     19.33 o   0.43778
  -6   8   3     2481.13     2554.38     20.17 o   0.38953
  -4   8   3      229.85      250.40      8.40 o   0.35151
  -2   8   3       13.08       24.37      1.68 o   0.32733
   0   8   3     2551.27     2872.84     24.37 o   0.32011
   2   8   3     2883.00     2834.19     25.21 o   0.33099
   4   8   3       15.11       51.26      3.36 o   0.35831
   6   8   3       91.53       73.94      3.36 o   0.39871
   8   8   3     1898.08     1905.70     19.33 o   0.44867
  10   8   3      697.88      725.14     14.28 o   0.50536
  12   8   3       57.59       57.14      4.20 o   0.56676
 -13   9   3       25.31       39.49      4.20 o   0.60748
 -11   9   3        7.63       14.28      4.20 o   0.54748
  -9   9   3      183.63      204.18      6.72 o   0.49213
  -7   9   3     7066.07     7006.91     81.50 o   0.44316
  -5   9   3     1208.68     1297.36     12.60 o   0.40292
  -3   9   3       36.32       42.85      2.52 o   0.37424
  -1   9   3     2105.92     2134.25     28.57 o   0.35987
   1   9   3      369.15      394.08      6.72 o   0.36154
   3   9   3      488.02      488.19      8.40 o   0.37904
   5   9   3      508.01      503.31      8.40 o   0.41034
   7   9   3      856.18      952.01     14.28 o   0.45259
   9   9   3      268.80      285.69      8.40 o   0.50304
  11   9   3      170.58      173.93      6.72 o   0.55947
  13   9   3      157.75      178.97     10.08 o   0.62025
 -12  10   3       24.34       37.81      4.20 o   0.60180
 -10  10   3       38.77       44.53      3.36 o   0.54657
  -8  10   3        1.79        2.52      3.36 o   0.49706
  -6  10   3     2631.16     2687.98     26.89 o   0.45514
  -4  10   3     2302.37     2535.90     22.69 o   0.42306
  -2  10   3      348.19      339.46      8.40 o   0.40319
   0  10   3      373.31      452.90      6.72 o   0.39735
   2  10   3      738.32      858.74     10.92 o   0.40617
   4  10   3       88.92       78.98      4.20 o   0.42872
   6  10   3      196.28      225.19      6.72 o   0.46302
   8  10   3       37.76       62.18      5.04 o   0.50667
  10  10   3       55.86       55.46      4.20 o   0.55750
  12  10   3        5.42        9.24      1.68 o   0.61371
 -11  11   3        4.34        3.36      2.52 o   0.60109
  -9  11   3      638.80      656.24     15.96 o   0.55115
  -7  11   3      894.78      923.44     17.65 o   0.50790
  -5  11   3      327.41      345.35      9.24 o   0.47320
  -3  11   3       21.55       21.01      3.36 o   0.44903
  -1  11   3       23.45       15.12      3.36 o   0.43713
   1  11   3       75.41       84.87      4.20 o   0.43851
   3  11   3       69.68       68.06      5.04 o   0.45304
   5  11   3       97.92       99.99      5.04 o   0.47953
   7  11   3       16.24       19.33      2.52 o   0.51615
   9  11   3        4.61        5.88      2.52 o   0.56091
  11  11   3      251.41      242.83     10.08 o   0.61203
 -10  12   3      369.23      392.40      8.40 o   0.60537
  -8  12   3      127.68      142.84      6.72 o   0.56107
  -6  12   3      114.51      112.59      5.88 o   0.52429
  -4  12   3        2.69        1.68      2.52 o   0.49670
  -2  12   3       11.16       11.76      2.52 o   0.47989
   0  12   3     1450.42     1425.92     19.33 o   0.47500
   2  12   3       66.81       52.10      3.36 o   0.48239
   4  12   3        9.03       17.65      2.52 o   0.50153
   6  12   3       83.00       85.71      5.88 o   0.53115
   8  12   3      628.78      714.22     13.44 o   0.56961
  10  12   3       58.17       51.26      4.20 o   0.61525
  -9  13   3        0.25        4.20      1.68 o   0.61453
  -7  13   3       15.82        7.56      3.36 o   0.57607
  -5  13   3      380.72      389.04      9.24 o   0.54572
  -3  13   3      116.10      101.67      5.88 o   0.52490
  -1  13   3        0.55        0.00      1.68 o   0.51475
   1  13   3       34.48       22.69      4.20 o   0.51592
   3  13   3      118.08      104.19      5.88 o   0.52833
   5  13   3      814.35      833.54     19.33 o   0.55122
   7  13   3      133.74      182.34      7.56 o   0.58335
   9  13   3        1.84        1.68      1.68 o   0.62330
  -6  14   3      387.10      483.15     76.46 o   0.59576
  -4  14   3      103.79      105.03      5.88 o   0.57163
  -2  14   3        1.80        2.52      2.52 o   0.55708
   0  14   3      974.47     1009.99     24.37 o   0.55287
   2  14   3        4.48        7.56      2.52 o   0.55924
   4  14   3      401.94      445.34     15.12 o   0.57583
   6  14   3      121.06       83.19      5.04 o   0.60180
  -5  15   3      319.40      362.15     10.08 o   0.61969
  -3  15   3      152.78      130.24      6.72 o   0.60143
  -1  15   3      104.36      105.03      6.72 o   0.59260
   1  15   3      391.59      450.38     15.96 o   0.59362
   3  15   3       80.10       93.27      5.88 o   0.60443
 -14   0   4      597.69      635.23     41.17 o   0.53260
 -12   0   4     2400.48     2267.02     64.70 o   0.45705
 -10   0   4     1610.72     1703.20     28.57 o   0.38194
  -8   0   4     1258.36     1068.81     18.49 o   0.30758
  -6   0   4    11961.29    12444.22     73.10 o   0.23470
  -4   0   4      212.42      214.27      5.04 o   0.16528
  -2   0   4      628.46      615.91     15.12 o   0.10630
   0   0   4      128.58      186.54      5.04 o   0.08386
   2   0   4    20960.04    19571.28    147.05 o   0.12048
   4   0   4     7098.32     6689.29     59.66 o   0.18371
   6   0   4     1845.16     1962.00     26.05 o   0.25443
   8   0   4     2513.01     2732.52     46.21 o   0.32783
  10   0   4     2088.71     2433.39     32.77 o   0.40244
  12   0   4      369.95      404.16     15.12 o   0.47769
  14   0   4      916.41      936.05     26.89 o   0.55333
 -15   1   4       14.69       11.76      5.88 o   0.57184
 -13   1   4        3.63        0.84      9.24 o   0.49634
 -11   1   4      332.66      335.26      8.40 o   0.42125
  -9   1   4       75.56       97.47      4.20 o   0.34686
  -7   1   4      209.72      207.54      4.20 o   0.27371
  -5   1   4     3521.84     3588.74     18.49 o   0.20316
  -3   1   4    14493.07    14202.04     94.11 o   0.13921
  -1   1   4     8877.54     8498.37    101.67 o   0.09611
   1   1   4       35.87       44.53      1.68 o   0.10414
   3   1   4      653.92      543.65      5.04 o   0.15557
   5   1   4    11778.63    11535.06     58.82 o   0.22206
   7   1   4     1263.27     1320.89     15.12 o   0.29355
   9   1   4        0.10        5.04      1.68 o   0.36713
  11   1   4      773.28      740.27     16.81 o   0.44175
  13   1   4      192.40      193.26      8.40 o   0.51697
  15   1   4      412.95      404.16     18.49 o   0.59255
 -14   2   4     2118.76     2109.05     52.10 o   0.53835
 -12   2   4      260.54      234.43     13.44 o   0.46374
 -10   2   4        5.59        5.04      1.68 o   0.38991
  -8   2   4       88.41       64.70      3.36 o   0.31743
  -6   2   4     2140.14     2369.53     14.28 o   0.24747
  -4   2   4     4450.20     4273.55     22.69 o   0.18296
  -2   2   4        1.05        3.36      1.68 o   0.13212
   0   2   4    30914.04    29789.66    312.58 o   0.11485
   2   2   4    89513.78    79988.34    415.09 o   0.14378
   4   2   4     1343.95     1427.60     11.76 o   0.19977
   6   2   4     5924.13     6524.60     41.17 o   0.26625
   8   2   4     2177.03     2399.78     24.37 o   0.33709
  10   2   4      366.77      344.51      7.56 o   0.41002
  12   2   4      799.05      691.53     15.96 o   0.48410
  14   2   4       26.53       22.69      4.20 o   0.55887
 -15   3   4       72.54       57.98     13.44 o   0.58250
 -13   3   4      108.18       99.15     10.08 o   0.50859
 -11   3   4     3804.93     3800.49     46.21 o   0.43563
  -9   3   4        2.78        7.56      2.52 o   0.36418
  -7   3   4      568.96      569.69      8.40 o   0.29535
  -5   3   4     2134.24     2131.73     13.44 o   0.23149
  -3   3   4    19463.27    19110.82     73.94 o   0.17803
  -1   3   4     9697.39    10027.64     78.14 o   0.14680
   1   3   4     5407.52     4860.89     30.25 o   0.15218
   3   3   4       16.63        7.56      1.68 o   0.19110
   5   3   4    11747.40    12036.69     52.94 o   0.24825
   7   3   4       38.48       17.65      1.68 o   0.31383
   9   3   4       65.56       70.58      3.36 o   0.38353
  11   3   4     1207.32     1150.31     17.65 o   0.45548
  13   3   4      268.39      260.48     10.92 o   0.52874
 -14   4   4        9.49        6.72      5.88 o   0.55524
 -12   4   4     2813.88     2902.25     44.53 o   0.48324
 -10   4   4      319.98      390.72      8.40 o   0.41292
  -8   4   4        2.48        2.52      2.52 o   0.34530
  -6   4   4     6681.03     6723.74     34.45 o   0.28234
  -4   4   4     2281.53     2422.46     15.12 o   0.22792
  -2   4   4     6483.96     6466.62     31.09 o   0.18955
   0   4   4    11672.71    11735.88     58.82 o   0.17794
   2   4   4     2078.17     2345.16     12.60 o   0.19785
   4   4   4     4526.44     4667.63     21.85 o   0.24162
   6   4   4     2962.04     3103.91     21.01 o   0.29894
   8   4   4      746.91      703.30     10.08 o   0.36345
  10   4   4      109.33       68.06      4.20 o   0.43195
  12   4   4     2455.39     2289.70     44.53 o   0.50281
  14   4   4      106.95      101.67      6.72 o   0.57516
 -15   5   4      128.71      193.26     19.33 o   0.60328
 -13   5   4        7.00        5.04      2.52 o   0.53225
 -11   5   4     3141.82     3063.58     31.93 o   0.46303
  -9   5   4     1132.92     1121.74     12.60 o   0.39655
  -7   5   4     2735.03     3022.41     21.01 o   0.33445
  -5   5   4      518.04      583.14      6.72 o   0.27967
  -3   5   4      357.67      398.28     10.08 o   0.23732
  -1   5   4     2570.71     2574.55     19.33 o   0.21490
   1   5   4     4622.35     4934.83     43.69 o   0.21861
   3   5   4      957.24      964.62      8.40 o   0.24728
   5   5   4      288.81      310.06      5.04 o   0.29369
   7   5   4       38.20       36.97      3.36 o   0.35088
   9   5   4     1909.48     1914.11     16.81 o   0.41440
  11   5   4       80.00       89.91      5.04 o   0.48176
  13   5   4      146.62      123.52     10.08 o   0.55154
 -14   6   4       79.55       46.21      4.20 o   0.58231
 -12   6   4      408.43      373.91     10.08 o   0.51411
 -10   6   4     1610.83     1741.85     22.69 o   0.44865
  -8   6   4     1109.22     1086.45     10.08 o   0.38733
  -6   6   4     1628.97     1751.94     15.12 o   0.33242
  -4   6   4     2408.81     2615.72     19.33 o   0.28763
  -2   6   4     2135.11     2158.62     21.85 o   0.25829
   0   6   4     3651.18     4034.92     29.41 o   0.24990
   2   6   4     4247.60     4102.98     25.21 o   0.26445
   4   6   4      293.42      301.65      5.88 o   0.29861
   6   6   4      885.26      759.59     13.44 o   0.34663
   8   6   4        2.19        1.68      1.68 o   0.40359
  10   6   4     2080.19     2138.46     23.53 o   0.46623
  12   6   4      709.15      684.81     15.12 o   0.53255
  14   6   4      107.08      116.80     20.17 o   0.60133
 -13   7   4      283.81      278.97     13.44 o   0.56590
 -11   7   4      817.51      853.70     15.12 o   0.50134
  -9   7   4      381.75      372.23      9.24 o   0.44068
  -7   7   4        0.89        7.56      1.68 o   0.38575
  -5   7   4      939.91     1001.59     10.92 o   0.33935
  -3   7   4      579.38      616.75     10.08 o   0.30540
  -1   7   4     1591.14     1569.60     14.28 o   0.28831
   1   7   4     4224.17     4711.32     30.25 o   0.29109
   3   7   4     1129.28     1287.27     13.44 o   0.31320
   5   7   4     2573.08     2784.61     27.73 o   0.35100
   7   7   4      891.57      905.80     10.08 o   0.40008
   9   7   4     4595.23     4718.05     41.17 o   0.45681
  11   7   4      229.63      262.16      9.24 o   0.51868
  13   7   4      444.98      407.52     17.65 o   0.58408
 -14   8   4        8.80        5.04      2.52 o   0.61821
 -12   8   4      223.96      212.59      9.24 o   0.55445
 -10   8   4     1798.56     1890.58     26.05 o   0.49436
  -8   8   4     1245.64     1282.23     13.44 o   0.43946
  -6   8   4        2.56        4.20      1.68 o   0.39192
  -4   8   4     1283.85     1405.75     15.96 o   0.35473
  -2   8   4     2432.91     2226.68     20.17 o   0.33139
   0   8   4      282.83      285.69      6.72 o   0.32488
   2   8   4     1720.38     1748.58     17.65 o   0.33620
   4   8   4        1.53       15.12      1.68 o   0.36369
   6   8   4      733.71      725.14      9.24 o   0.40404
   8   8   4     4422.09     4478.57     33.61 o   0.45386
  10   8   4      173.96      182.34      7.56 o   0.51037
  12   8   4      622.02      628.51     13.44 o   0.57159
 -13   9   4        0.83        0.00      2.52 o   0.60786
 -11   9   4      818.19      841.94     19.33 o   0.54827
  -9   9   4       24.20       22.69      3.36 o   0.49341
  -7   9   4      307.21      284.01      7.56 o   0.44504
  -5   9   4        0.76        4.20      2.52 o   0.40549
  -3   9   4       58.42       63.02      2.52 o   0.37753
  -1   9   4      192.12      206.70      5.04 o   0.36385
   1   9   4      349.65      370.55      6.72 o   0.36605
   3   9   4      181.10      192.42      5.04 o   0.38386
   5   9   4      562.33      610.03     10.08 o   0.41528
   7   9   4        0.01        0.84      2.52 o   0.45751
   9   9   4     2596.78     2680.42     24.37 o   0.50787
  11   9   4       29.04       29.41      3.36 o   0.56417
 -12  10   4      108.62      111.75     10.08 o   0.60235
 -10  10   4      710.35      745.31     16.81 o   0.54755
  -8  10   4       18.34       15.96      2.52 o   0.49854
  -6  10   4      738.32      746.99     12.60 o   0.45719
  -4  10   4     3841.37     3940.81     42.01 o   0.42574
  -2  10   4        5.69        4.20      1.68 o   0.40649
   0  10   4        0.15        5.88      1.68 o   0.40121
   2  10   4      305.91      298.29      5.88 o   0.41043
   4  10   4      431.10      415.93      8.40 o   0.43323
   6  10   4       70.88       64.70      3.36 o   0.46762
   8  10   4    10315.49    10671.27     76.46 o   0.51128
  10  10   4        0.05        2.52      2.52 o   0.56204
  12  10   4        0.99        3.36      2.52 o   0.61816
 -11  11   4       14.19       15.12      5.04 o   0.60181
  -9  11   4        2.01        4.20      3.36 o   0.55230
  -7  11   4      674.67      693.21     11.76 o   0.50955
  -5  11   4     1383.77     1351.13     20.17 o   0.47539
  -3  11   4      338.05      385.68     10.08 o   0.45177
  -1  11   4      201.30      173.93      5.88 o   0.44041
   1  11   4     1028.15     1054.52     14.28 o   0.44223
   3  11   4      157.88      198.30      9.24 o   0.45708
   5  11   4      412.81      393.24      8.40 o   0.48377
   7  11   4      142.41      147.05      5.88 o   0.52047
   9  11   4        3.99       15.12      2.52 o   0.56525
  11  11   4       23.49       33.61      3.36 o   0.61633
 -10  12   4        1.24        2.52      1.68 o   0.60625
  -8  12   4      325.60      320.98     10.08 o   0.56238
  -6  12   4     3106.14     3159.37     32.77 o   0.52607
  -4  12   4      370.02      388.20      9.24 o   0.49898
  -2  12   4      360.11      370.55      9.24 o   0.48266
   0  12   4     1646.52     1565.40     20.17 o   0.47822
   2  12   4       17.19       43.69      4.20 o   0.48598
   4  12   4      258.58      268.88      7.56 o   0.50539
   6  12   4      312.18      336.10     11.76 o   0.53516
   8  12   4     1152.19     1167.96     21.01 o   0.57370
  10  12   4       27.40       15.96      3.36 o   0.61937
  -9  13   4        3.55        5.88      1.68 o   0.61556
  -7  13   4      136.36      140.32      7.56 o   0.57752
  -5  13   4      632.12      633.55     11.76 o   0.54761
  -3  13   4      141.05      139.48      6.72 o   0.52725
  -1  13   4      607.36      615.91     15.12 o   0.51754
   1  13   4        0.32        0.00      4.20 o   0.51909
   3  13   4     1015.85      905.80     15.96 o   0.53180
   5  13   4       59.67       46.21      5.04 o   0.55491
   7  13   4      178.25      231.07      8.40 o   0.58718
  -6  14   4      184.21      230.23     68.90 o   0.59732
  -4  14   4       58.18       56.30      4.20 o   0.57361
  -2  14   4      996.06     1021.75     20.17 o   0.55947
   0  14   4      335.92      298.29     12.60 o   0.55565
   2  14   4        4.91        0.00      3.36 o   0.56234
   4  14   4      181.02      205.02     10.08 o   0.57919
   6  14   4        1.40        2.52      1.68 o   0.60535
  -5  15   4      113.91       77.30      6.72 o   0.62136
  -3  15   4       21.97       21.85      1.68 o   0.60348
  -1  15   4      200.09      182.34      8.40 o   0.59502
   1  15   4        0.86        0.00      2.52 o   0.59637
   3  15   4       16.56       15.12      2.52 o   0.60747
 -15   1   5      115.40      111.75     10.92 o   0.57266
 -13   1   5        3.57        0.00      9.24 o   0.49769
 -11   1   5     1224.83     1188.96     17.65 o   0.42332
  -9   1   5       15.55       34.45      2.52 o   0.34994
  -7   1   5     9801.52    10354.50     53.78 o   0.27832
  -5   1   5    15853.46    16022.03    102.51 o   0.21029
  -3   1   5      181.95      191.58      3.36 o   0.15077
  -1   1   5    26912.34    24205.30    170.57 o   0.11398
   1   1   5     4378.52     4643.26     26.05 o   0.12248
   3   1   5      301.58      349.55      5.04 o   0.16959
   5   1   5      340.23      410.05      5.88 o   0.23297
   7   1   5     1220.42     1337.69     20.17 o   0.30255
   9   1   5        2.21        4.20      1.68 o   0.37490
  11   1   5      283.80      354.59     11.76 o   0.44868
  13   1   5        7.98        5.88      2.52 o   0.52328
  15   1   5        5.62       15.96      3.36 o   0.59841
 -16   2   5      132.48      129.40     10.92 o   0.61407
 -14   2   5      168.03      132.76     14.28 o   0.53941
 -12   2   5     2150.22     2078.80     32.77 o   0.46540
 -10   2   5      432.12      426.85      7.56 o   0.39240
  -8   2   5     1549.73     1723.37     16.81 o   0.32111
  -6   2   5     3159.93     3145.08     23.53 o   0.25297
  -4   2   5     7239.54     7279.99     36.97 o   0.19138
  -2   2   5    38206.43    36189.90    148.73 o   0.14495
   0   2   5     4739.27     4336.57     25.21 o   0.13094
   2   2   5    25827.34    25750.54    129.40 o   0.15821
   4   2   5     4771.67     4997.85     22.69 o   0.21135
   6   2   5      193.65      255.44      5.88 o   0.27578
   8   2   5     1343.65     1602.37     18.49 o   0.34524
  10   2   5      896.34      930.17     11.76 o   0.41723
  12   2   5       43.01       37.81      4.20 o   0.49063
  14   2   5       29.66       15.96      4.20 o   0.56490
 -15   3   5        0.02        5.88      4.20 o   0.58331
 -13   3   5     1260.95     1243.58     21.01 o   0.50991
 -11   3   5     1022.33     1009.15     16.81 o   0.43762
  -9   3   5       33.05       42.85      3.36 o   0.36711
  -7   3   5      312.94      316.78      5.88 o   0.29963
  -5   3   5      539.96      635.23      5.88 o   0.23778
  -3   3   5    26510.11    25836.24    125.20 o   0.18721
  -1   3   5     3564.40     3333.30     23.53 o   0.15908
   1   3   5     2061.28     1987.21     15.96 o   0.16527
   3   3   5     1241.71     1096.54      6.72 o   0.20267
   5   3   5     3853.83     4051.72     21.01 o   0.25805
   7   3   5      347.85      406.68      9.24 o   0.32226
   9   3   5      862.25      757.07     10.92 o   0.39098
  11   3   5      352.14      370.55     10.92 o   0.46220
  13   3   5       69.32       58.82      5.88 o   0.53492
  15   3   5      328.17      285.69     15.12 o   0.60861
 -14   4   5       22.31       28.57      7.56 o   0.55627
 -12   4   5       75.19       63.02      4.20 o   0.48484
 -10   4   5      744.56      729.34     10.92 o   0.41527
  -8   4   5      629.22      579.78      9.24 o   0.34869
  -6   4   5        0.06        3.36      0.84 o   0.28717
  -4   4   5      810.21      783.96      6.72 o   0.23473
  -2   4   5     7644.88     7596.77     38.65 o   0.19870
   0   4   5     4369.48     3968.54     29.41 o   0.18873
   2   4   5     2590.68     2774.53     16.81 o   0.20857
   4   4   5      150.32       87.39      2.52 o   0.25127
   6   4   5     2986.72     3158.53     27.73 o   0.30745
   8   4   5     5123.86     5223.88     30.25 o   0.37103
  10   4   5     1872.39     1921.67     20.17 o   0.43881
  12   4   5      133.04      114.28      5.88 o   0.50911
  14   4   5        2.21        3.36      2.52 o   0.58102
 -15   5   5        9.40       14.28      8.40 o   0.60405
 -13   5   5      580.41      597.42     15.12 o   0.53351
 -11   5   5      255.98      299.97      8.40 o   0.46491
  -9   5   5       99.62       82.35      3.36 o   0.39925
  -7   5   5     6170.43     6345.63     33.61 o   0.33824
  -5   5   5     1369.71     1448.60     11.76 o   0.28490
  -3   5   5      498.73      504.15      5.88 o   0.24429
  -1   5   5     8744.30     8728.60     88.23 o   0.22346
   1   5   5     3207.62     3144.24     19.33 o   0.22792
   3   5   5     3081.51     3638.32     28.57 o   0.25633
   5   5   5      748.82      742.79      9.24 o   0.30202
   7   5   5      859.59      955.37     10.92 o   0.35844
   9   5   5     4919.38     4976.01     33.61 o   0.42130
  11   5   5      860.94      920.08     14.28 o   0.48811
  13   5   5       77.96       82.35      6.72 o   0.55747
 -14   6   5       22.15       22.69      3.36 o   0.58329
 -12   6   5      646.74      647.00     13.44 o   0.51561
 -10   6   5     2159.30     2276.26     25.21 o   0.45082
  -8   6   5     1206.46     1201.57     10.92 o   0.39034
  -6   6   5     1447.77     1330.97     11.76 o   0.33653
  -4   6   5     3377.84     3936.61     25.21 o   0.29306
  -2   6   5        7.84       24.37      5.88 o   0.26508
   0   6   5      145.30      147.89      4.20 o   0.25769
   2   6   5    17811.30    19244.42    118.48 o   0.27256
   4   6   5     1547.76     1547.75     13.44 o   0.30647
   6   6   5      400.26      310.06      7.56 o   0.35399
   8   6   5    11303.71    11694.71     67.22 o   0.41043
  10   6   5       29.87       26.89      3.36 o   0.47259
  12   6   5      217.27      221.83      7.56 o   0.53849
  14   6   5       17.11       27.73      5.88 o   0.60693
 -13   7   5        0.56        0.00      2.52 o   0.56708
 -11   7   5       16.50       21.01      3.36 o   0.50308
  -9   7   5     1310.75     1300.72     15.12 o   0.44311
  -7   7   5      265.56      249.56      5.04 o   0.38904
  -5   7   5     5812.33     6365.79     45.37 o   0.34367
  -3   7   5     1137.04     1259.55     18.49 o   0.31084
  -1   7   5     1684.78     1843.53     21.01 o   0.29475
   1   7   5     1708.90     1567.08     14.28 o   0.29814
   3   7   5       50.32       92.43      4.20 o   0.32039
   5   7   5      532.45      562.13     10.08 o   0.35800
   7   7   5     6058.19     6022.97     35.29 o   0.40672
   9   7   5     4666.86     4460.93     35.29 o   0.46307
  11   7   5      643.71      636.08     12.60 o   0.52459
  13   7   5      553.70      641.96     15.12 o   0.58967
 -14   8   5      122.79      129.40     15.96 o   0.61913
 -12   8   5      113.21       98.31      7.56 o   0.55584
 -10   8   5     2523.48     2613.20     26.89 o   0.49632
  -8   8   5      928.67      920.08     13.44 o   0.44212
  -6   8   5      223.19      203.34      5.04 o   0.39542
  -4   8   5       39.97       68.06      3.36 o   0.35915
  -2   8   5       11.22       36.13      5.04 o   0.33671
   0   8   5     3144.57     3327.42     25.21 o   0.33092
   2   8   5     2726.21     3107.27     25.21 o   0.34262
   4   8   5      225.79      239.47      5.04 o   0.37017
   6   8   5       48.71       53.78      2.52 o   0.41038
   8   8   5     1830.37     1980.49     21.85 o   0.45995
  10   8   5     1153.23     1131.83     21.01 o   0.51618
  12   8   5      168.99      190.74      7.56 o   0.57713
 -13   9   5        7.14        4.20      2.52 o   0.60897
 -11   9   5       60.84       55.46      6.72 o   0.54986
  -9   9   5      984.25     1033.52     15.12 o   0.49558
  -7   9   5     1205.35     1320.89     15.12 o   0.44790
  -5   9   5      382.68      322.66      6.72 o   0.40911
  -3   9   5      381.12      434.41      6.72 o   0.38194
  -1   9   5      413.73      436.09      6.72 o   0.36897
   1   9   5     6331.93     6342.27     38.65 o   0.37168
   3   9   5      919.12      904.96     10.08 o   0.38976
   5   9   5      712.59      706.66     10.08 o   0.42121
   7   9   5       41.41       48.73      3.36 o   0.46334
   9   9   5      176.48      183.18      5.88 o   0.51351
  11   9   5      188.73      187.38      6.72 o   0.56961
 -12  10   5       28.68       32.77      4.20 o   0.60363
 -10  10   5     1014.81     1085.61     17.65 o   0.54932
  -8  10   5      413.81      420.97      8.40 o   0.50089
  -6  10   5       12.53       11.76      2.52 o   0.46018
  -4  10   5     2845.07     3029.13     39.49 o   0.42942
  -2  10   5       28.92       36.97      2.52 o   0.41084
   0  10   5       11.16        7.56      1.68 o   0.40611
   2  10   5        0.02        9.24      1.68 o   0.41570
   4  10   5        9.29       20.17      2.52 o   0.43868
   6  10   5       41.56       43.69      3.36 o   0.47311
   8  10   5     2130.54     2359.44     24.37 o   0.51669
  10  10   5       89.68      100.83      5.04 o   0.56732
  12  10   5       53.69       73.10      6.72 o   0.62329
 -11  11   5     1444.90     1488.10     25.21 o   0.60326
  -9  11   5      152.67      148.73      7.56 o   0.55424
  -7  11   5      880.40      869.67     13.44 o   0.51204
  -5  11   5     6198.29     6441.42     70.58 o   0.47848
  -3  11   5       21.66       15.96      3.36 o   0.45547
  -1  11   5      516.73      568.85     10.92 o   0.44465
   1  11   5       39.10       54.62      3.36 o   0.44690
   3  11   5      177.79      212.59      7.56 o   0.46204
   5  11   5      585.55      542.81     10.08 o   0.48887
   7  11   5     1689.80     1860.33     24.37 o   0.52560
   9  11   5      591.58      675.57     12.60 o   0.57032
  11  11   5      201.82      205.86     10.08 o   0.62131
 -10  12   5      447.91      474.75      9.24 o   0.60785
  -8  12   5      131.34      138.64      6.72 o   0.56446
  -6  12   5       68.01       89.07      4.20 o   0.52868
  -4  12   5       23.04       27.73      4.20 o   0.50213
  -2  12   5        5.23        5.88      3.36 o   0.48633
   0  12   5      459.33      462.98     10.08 o   0.48234
   2  12   5     2166.45     2133.41     27.73 o   0.49045
   4  12   5       52.36       50.42      4.20 o   0.51007
   6  12   5       63.78       59.66      5.04 o   0.53996
   8  12   5      185.04      168.89      5.88 o   0.57853
  -9  13   5      191.38      154.61      8.40 o   0.61731
  -7  13   5      458.41      447.86     34.45 o   0.57972
  -5  13   5      317.51      325.18     10.08 o   0.55030
  -3  13   5      811.77      855.38     15.12 o   0.53042
  -1  13   5     1904.75     1945.20     24.37 o   0.52115
   1  13   5      156.13      154.61      7.56 o   0.52308
   3  13   5      226.32      227.71      8.40 o   0.53607
   5  13   5        0.60        2.52      3.36 o   0.55936
   7  13   5       71.40       74.78      5.88 o   0.59173
  -6  14   5       76.61       68.06      5.88 o   0.59962
  -4  14   5       98.46      100.83      5.88 o   0.57635
  -2  14   5       84.06       74.78      5.88 o   0.56264
   0  14   5       57.17       59.66      5.88 o   0.55919
   2  14   5      205.04      224.35      9.24 o   0.56620
   4  14   5       15.86       10.08      3.36 o   0.58328
   6  14   5       46.51       39.49      3.36 o   0.60960
  -3  15   5       19.74       15.12      2.52 o   0.60625
  -1  15   5      483.96      415.93     12.60 o   0.59817
   1  15   5        0.86       15.96      1.68 o   0.59984
   3  15   5      444.33      482.31     11.76 o   0.61121
 -16   0   6      129.87      131.08     10.92 o   0.61036
 -14   0   6      286.81      289.89     29.41 o   0.53556
 -12   0   6      684.13      704.14     52.10 o   0.46137
 -10   0   6      230.89      224.35      8.40 o   0.38813
  -8   0   6     4863.06     5129.77     47.05 o   0.31651
  -6   0   6        1.03        1.68      1.68 o   0.24792
  -4   0   6      112.60      172.25      4.20 o   0.18574
  -2   0   6     1609.31     1570.44     19.33 o   0.13887
   0   0   6     4661.77     4222.29     42.85 o   0.12579
   2   0   6    39423.06    38301.46    251.24 o   0.15527
   4   0   6     3133.99     3305.57     52.10 o   0.21011
   6   0   6      876.39     1000.75     17.65 o   0.27557
   8   0   6       10.97       15.96      4.20 o   0.34565
  10   0   6      554.44      486.51     10.92 o   0.41805
  12   0   6      206.52      173.09     10.08 o   0.49174
  14   0   6      318.20      337.78     15.12 o   0.56621
 -15   1   6       21.13       17.65      6.72 o   0.57424
 -13   1   6       50.47       54.62     12.60 o   0.49991
 -11   1   6      110.05      110.91      4.20 o   0.42641
  -9   1   6      437.92      474.75      8.40 o   0.35423
  -7   1   6      839.47      725.98      8.40 o   0.28441
  -5   1   6      295.03      348.71      5.04 o   0.21921
  -3   1   6      667.44      587.34      6.72 o   0.16420
  -1   1   6       59.49       80.66      3.36 o   0.13276
   1   1   6     1245.22      997.39     10.08 o   0.14155
   3   1   6      737.04      781.44      6.72 o   0.18493
   5   1   6      114.76      107.55      4.20 o   0.24518
   7   1   6       18.91        7.56      2.52 o   0.31269
   9   1   6      362.18      391.56      6.72 o   0.38366
  11   1   6       59.90       57.98      5.88 o   0.45646
  13   1   6       24.14       19.33      4.20 o   0.53035
  15   1   6        6.28        6.72      2.52 o   0.60493
 -16   2   6       64.77       47.89      7.56 o   0.61539
 -14   2   6     1869.74     1869.57     74.78 o   0.54128
 -12   2   6     2823.78     2780.41     36.13 o   0.46799
 -10   2   6      911.53      895.71     10.92 o   0.39598
  -8   2   6      476.71      608.35      9.24 o   0.32609
  -6   2   6     1333.47     1236.02     10.08 o   0.26004
  -4   2   6     4109.45     3960.97     23.53 o   0.20164
  -2   2   6      358.48      280.65      3.36 o   0.15951
   0   2   6    42627.55    40553.36    269.72 o   0.14826
   2   2   6    18293.18    17816.82    122.68 o   0.17397
   4   2   6     5373.63     5161.70     25.21 o   0.22429
   6   2   6       77.59      134.44      4.20 o   0.28652
   8   2   6      122.73      152.09      5.04 o   0.35445
  10   2   6     1358.97     1410.79     15.96 o   0.42535
  12   2   6       10.64       13.44      3.36 o   0.49796
  14   2   6        6.80        3.36      3.36 o   0.57163
 -15   3   6       11.82       15.12      5.04 o   0.58487
 -13   3   6      256.02      294.09     13.44 o   0.51208
 -11   3   6     3091.61     3075.34     30.25 o   0.44061
  -9   3   6      847.16      842.78     10.08 o   0.37121
  -7   3   6     1716.15     1923.35     15.12 o   0.30530
  -5   3   6      992.18      989.82      8.40 o   0.24570
  -3   3   6        2.05        2.52      0.84 o   0.19819
  -1   3   6      816.80      629.35      5.88 o   0.17303
   1   3   6    62223.66    59561.66    399.96 o   0.17987
   3   3   6      550.29      505.84      4.20 o   0.21567
   5   3   6    12498.40    13263.47     58.82 o   0.26912
   7   3   6     7755.40     7620.30     46.21 o   0.33180
   9   3   6       85.94       68.90      3.36 o   0.39938
  11   3   6       25.92       21.85      3.36 o   0.46976
  13   3   6        8.40        0.84      3.36 o   0.54184
 -14   4   6       29.73       36.97      5.04 o   0.55808
 -12   4   6      276.89      343.67      9.24 o   0.48733
 -10   4   6      757.41      831.86     11.76 o   0.41866
  -8   4   6     1379.96     1451.13     17.65 o   0.35328
  -6   4   6     2987.76     3575.30     21.01 o   0.29342
  -4   4   6     2930.90     3159.37     16.81 o   0.24316
  -2   4   6      693.83      579.78      5.88 o   0.20956
   0   4   6    15757.38    16302.68     73.94 o   0.20113
   2   4   6     3716.61     3900.48     20.17 o   0.22077
   4   4   6      215.23      256.28      4.20 o   0.26225
   6   4   6     1016.43     1098.22     12.60 o   0.31712
   8   4   6     1125.21      957.89     10.08 o   0.37961
  10   4   6      419.17      411.73      9.24 o   0.44654
  12   4   6      215.92      200.82      7.56 o   0.51617
  14   4   6      103.37       99.99      5.88 o   0.58756
 -15   5   6      432.28      444.50     28.57 o   0.60556
 -13   5   6      242.14      245.36     10.08 o   0.53559
 -11   5   6     7455.61     7482.49     53.78 o   0.46773
  -9   5   6     2053.66     2165.34     19.33 o   0.40302
  -7   5   6       89.57       83.19      3.36 o   0.34327
  -5   5   6        1.84        1.68      0.84 o   0.29154
  -3   5   6      150.74      136.96      3.36 o   0.25280
  -1   5   6       19.93       43.69      2.52 o   0.23360
   1   5   6    36298.69    37759.50    204.18 o   0.23871
   3   5   6     3963.26     3933.25     21.01 o   0.26673
   5   5   6     2250.24     2424.14     20.17 o   0.31154
   7   5   6     8637.17     9106.71     44.53 o   0.36704
   9   5   6      200.62      178.97      5.04 o   0.42911
  11   5   6      639.76      650.36     12.60 o   0.49528
  13   5   6      309.36      252.92     10.92 o   0.56411
 -14   6   6       34.81       20.17      3.36 o   0.58502
 -12   6   6      289.52      287.37      9.24 o   0.51795
 -10   6   6     1348.27     1357.02     21.01 o   0.45394
  -8   6   6      292.79      306.69      6.72 o   0.39446
  -6   6   6     4979.32     5330.59     35.29 o   0.34188
  -4   6   6        3.54        6.72      1.68 o   0.29986
  -2   6   6      203.58      189.90      4.20 o   0.27332
   0   6   6     1102.53     1021.75     10.08 o   0.26691
   2   6   6      679.83      791.52      8.40 o   0.28200
   4   6   6     5284.15     5491.08     45.37 o   0.31554
   6   6   6       15.58       17.65      2.52 o   0.36243
   8   6   6       19.57       41.17      2.52 o   0.41820
  10   6   6     2501.46     2545.14     24.37 o   0.47977
  12   6   6      151.92      136.12      5.88 o   0.54518
  14   6   6       15.87       10.08      4.20 o   0.61320
 -13   7   6        9.10       13.44      3.36 o   0.56904
 -11   7   6      387.55      435.25     10.92 o   0.50568
  -9   7   6     1314.48     1379.70     15.96 o   0.44651
  -7   7   6       93.47       88.23      3.36 o   0.39342
  -5   7   6      568.57      573.06      9.24 o   0.34920
  -3   7   6      174.65      152.09      5.04 o   0.31757
  -1   7   6     4060.56     4091.21     30.25 o   0.30251
   1   7   6    10028.98    10130.99     63.02 o   0.30647
   3   7   6      436.39      492.39      8.40 o   0.32877
   5   7   6     2704.30     2885.45     21.01 o   0.36606
   7   7   6     2883.77     2956.87     19.33 o   0.41433
   9   7   6      521.07      515.08      9.24 o   0.47019
  11   7   6      780.10      763.79     11.76 o   0.53127
  13   7   6      303.82      294.09     10.08 o   0.59595
 -14   8   6       52.72       67.22     12.60 o   0.62076
 -12   8   6        1.16        0.84      3.36 o   0.55801
 -10   8   6      913.35      937.73     15.12 o   0.49916
  -8   8   6       40.51       57.98      3.36 o   0.44575
  -6   8   6     4627.25     4842.41     36.97 o   0.39998
  -4   8   6       11.07       24.37      2.52 o   0.36472
  -2   8   6     2016.92     2115.77     30.25 o   0.34323
   0   8   6     1086.96     1128.47     13.44 o   0.33814
   2   8   6     2487.25     2716.55     26.89 o   0.35018
   4   8   6      146.71      160.49      4.20 o   0.37771
   6   8   6      176.10      136.12      4.20 o   0.41768
   8   8   6      286.69      274.76      7.56 o   0.46690
  10   8   6     1364.06     1393.15     23.53 o   0.52277
  12   8   6      193.18      179.82      6.72 o   0.58337
 -13   9   6        0.83        0.00      1.68 o   0.61079
 -11   9   6      505.93      555.41     18.49 o   0.55224
  -9   9   6       81.13       90.75      5.04 o   0.49863
  -7   9   6     1476.84     1488.10     19.33 o   0.45171
  -5   9   6      206.56      226.87      5.88 o   0.41376
  -3   9   6      371.51      380.64      6.72 o   0.38744
  -1   9   6      139.50      133.60      3.36 o   0.37520
   1   9   6       64.64      101.67      3.36 o   0.37840
   3   9   6     1717.96     1766.22     16.81 o   0.39667
   5   9   6      497.02      480.63      8.40 o   0.42809
   7   9   6      473.16      540.29     10.08 o   0.47003
   9   9   6      606.70      608.35     11.76 o   0.51994
  11   9   6      145.42      142.00      5.88 o   0.57576
 -12  10   6        2.61        7.56      4.20 o   0.60564
 -10  10   6        3.70        7.56      2.52 o   0.55189
  -8  10   6        1.37        7.56      2.52 o   0.50410
  -6  10   6     2118.98     2127.53     20.17 o   0.46411
  -4  10   6       32.92       29.41      3.36 o   0.43409
  -2  10   6      515.12      495.75      9.24 o   0.41620
   0  10   6      762.21      778.08     10.92 o   0.41202
   2  10   6     1271.94     1327.61     14.28 o   0.42195
   4  10   6       18.56       23.53      2.52 o   0.44506
   6  10   6      161.94      188.22      5.88 o   0.47945
   8  10   6      474.49      450.38      9.24 o   0.52289
  10  10   6      233.46      257.12      7.56 o   0.57332
 -11  11   6       81.47       87.39      5.88 o   0.60543
  -9  11   6       60.76       78.14      5.04 o   0.55696
  -7  11   6        1.47        3.36      1.68 o   0.51538
  -5  11   6        5.05        4.20      2.52 o   0.48247
  -3  11   6     1472.05     1449.44     24.37 o   0.46009
  -1  11   6        0.88        5.04      2.52 o   0.44983
   1  11   6      294.78      240.31      7.56 o   0.45250
   3  11   6      196.81      176.45      6.72 o   0.46789
   5  11   6        6.96        6.72      1.68 o   0.49481
   7  11   6      264.67      234.43      6.72 o   0.53151
   9  11   6      205.83      247.04      7.56 o   0.57612
 -10  12   6      203.66      190.74      5.88 o   0.61017
  -8  12   6      141.11      137.80      6.72 o   0.56731
  -6  12   6      439.97      457.10      9.24 o   0.53210
  -4  12   6     3679.84     3841.66     47.05 o   0.50613
  -2  12   6        0.34        0.00      4.20 o   0.49087
   0  12   6      474.03      425.17     10.92 o   0.48733
   2  12   6     2617.70     2429.19     48.73 o   0.49576
   4  12   6        0.02        3.36      1.68 o   0.51557
   6  12   6     1573.81     1646.06     23.53 o   0.54553
   8  12   6      100.73       89.07      4.20 o   0.58407
  -9  13   6      219.37      175.61      9.24 o   0.61975
  -7  13   6      221.14      217.63      8.40 o   0.58267
  -5  13   6        1.24        2.52      2.52 o   0.55377
  -3  13   6      704.95      757.07     14.28 o   0.53439
  -1  13   6       37.86       39.49      3.36 o   0.52558
   1  13   6       23.49       26.05      4.20 o   0.52787
   3  13   6       84.58       75.62      5.04 o   0.54112
   5  13   6      245.31      227.71      9.24 o   0.56456
   7  13   6        5.62        4.20      2.52 o   0.59698
  -6  14   6      796.26      805.81     35.29 o   0.60264
  -4  14   6       13.28       12.60      1.68 o   0.57984
  -2  14   6      334.61      348.71      9.24 o   0.56657
   0  14   6      300.24      289.89     11.76 o   0.56350
   2  14   6      126.65      144.52      6.72 o   0.57081
   4  14   6       42.75       32.77      5.04 o   0.58810
   6  14   6       15.38       28.57      3.36 o   0.61453
  -3  15   6        1.79        5.88      1.68 o   0.60973
  -1  15   6      224.40      212.59      6.72 o   0.60203
   1  15   6      111.54      125.20      4.20 o   0.60403
   3  15   6      101.26       93.27      7.56 o   0.61564
 -15   1   7       69.55       84.87     10.08 o   0.57659
 -13   1   7       19.91       26.89     10.08 o   0.50301
 -11   1   7       28.19       21.01      2.52 o   0.43049
  -9   1   7      184.68      177.29      5.04 o   0.35970
  -7   1   7       95.80      111.75      3.36 o   0.29189
  -5   1   7     3394.54     3464.38     20.17 o   0.22970
  -3   1   7      652.68      650.36      8.40 o   0.17909
  -1   1   7     1640.57     1526.75     10.08 o   0.15211
   1   1   7     4508.31     4306.32     27.73 o   0.16109
   3   1   7     1593.97     1557.84      9.24 o   0.20129
   5   1   7        0.42       15.96      0.84 o   0.25852
   7   1   7     1849.37     1717.49     17.65 o   0.32388
   9   1   7     2292.71     2423.30     18.49 o   0.39334
  11   1   7       43.03       36.97      4.20 o   0.46506
  13   1   7       44.26       40.33      4.20 o   0.53814
  15   1   7       88.86       78.98      5.88 o   0.61210
 -16   2   7        8.06       15.96      6.72 o   0.61741
 -14   2   7        4.33        0.00      7.56 o   0.54395
 -12   2   7     1343.82     1398.19     26.89 o   0.47151
 -10   2   7      159.26      172.25      5.04 o   0.40063
  -8   2   7     2122.79     2171.23     19.33 o   0.33233
  -6   2   7     4304.06     4741.57     27.73 o   0.26857
  -4   2   7        4.57       14.28      1.68 o   0.21346
  -2   2   7     5002.28     4881.06     26.05 o   0.17537
   0   2   7     9826.94     9280.65     64.70 o   0.16641
   2   2   7     4552.74     4476.89     29.41 o   0.19074
   4   2   7       16.59       29.41      1.68 o   0.23838
   6   2   7      608.86      609.19      8.40 o   0.29835
   8   2   7      349.58      406.68      6.72 o   0.36463
  10   2   7     1324.95     1255.35     16.81 o   0.43434
  12   2   7      154.01      167.21      8.40 o   0.50605
  14   2   7       53.08       63.86      5.88 o   0.57904
 -15   3   7       30.13       44.53      6.72 o   0.58717
 -13   3   7      918.09      952.01     18.49 o   0.51510
 -11   3   7       48.41       45.37      4.20 o   0.44457
  -9   3   7     1416.36     1421.72     13.44 o   0.37643
  -7   3   7     6029.49     6720.38     35.29 o   0.31227
  -5   3   7     2897.78     2901.41     26.89 o   0.25510
  -3   3   7     2722.91     3009.80     15.96 o   0.21069
  -1   3   7    12314.70    12797.96     86.55 o   0.18829
   1   3   7     2615.99     2673.70     15.12 o   0.19562
   3   3   7      232.71      187.38      6.72 o   0.22985
   5   3   7      860.18     1078.05      9.24 o   0.28133
   7   3   7      450.73      491.55      8.40 o   0.34236
   9   3   7     4753.20     5018.02     48.73 o   0.40869
  11   3   7      279.89      312.58      9.24 o   0.47812
  13   3   7      785.93      757.91     17.65 o   0.54947
 -14   4   7      238.15      190.74     10.08 o   0.56068
 -12   4   7      690.30      722.62     13.44 o   0.49071
 -10   4   7     3265.96     3278.69     25.21 o   0.42306
  -8   4   7     4769.34     4847.45     35.29 o   0.35905
  -6   4   7        5.82        5.04      1.68 o   0.30100
  -4   4   7      683.74      830.17      7.56 o   0.25306
  -2   4   7      368.21      486.51      5.88 o   0.22187
   0   4   7     4800.55     4823.08     41.17 o   0.21486
   2   4   7     2760.82     3252.64     18.49 o   0.23421
   4   4   7    15483.87    15836.34     89.91 o   0.27440
   6   4   7       37.65       27.73      2.52 o   0.32785
   8   4   7      885.71      860.42      9.24 o   0.38914
  10   4   7      354.92      411.73      9.24 o   0.45510
  12   4   7       92.59       71.42      5.04 o   0.52399
  14   4   7      961.34     1031.84     27.73 o   0.59477
 -15   5   7       31.79       29.41      9.24 o   0.60778
 -13   5   7      361.78      277.29     10.08 o   0.53848
 -11   5   7     3547.50     3647.56     33.61 o   0.47145
  -9   5   7     5458.79     5749.88     51.26 o   0.40784
  -7   5   7     4890.65     5019.70     30.25 o   0.34949
  -5   5   7     5825.21     5954.07     35.29 o   0.29951
  -3   5   7    28517.05    30484.55    138.64 o   0.26271
  -1   5   7     3191.49     3476.15     35.29 o   0.24512
   1   5   7     1340.52     1420.88     11.76 o   0.25079
   3   5   7      384.57      292.41      5.04 o   0.27832
   5   5   7       31.97       35.29      2.52 o   0.32214
   7   5   7       33.72       37.81      2.52 o   0.37662
   9   5   7     4056.46     4071.89     28.57 o   0.43779
  11   5   7      280.57      280.65      7.56 o   0.50322
  13   5   7       39.51       34.45      5.04 o   0.57144
 -14   6   7       38.73       40.33      3.36 o   0.58749
 -12   6   7      646.08      600.78     12.60 o   0.52113
 -10   6   7      352.83      378.12     10.08 o   0.45800
  -8   6   7      124.04      144.52      5.88 o   0.39963
  -6   6   7     1124.39     1384.74     14.28 o   0.34841
  -4   6   7     3485.22     3529.92     25.21 o   0.30794
  -2   6   7     9120.84     9214.27     49.58 o   0.28287
   0   6   7    11717.73    11937.54     71.42 o   0.27740
   2   6   7      193.91      225.19      5.04 o   0.29265
   4   6   7      178.21      214.27      5.88 o   0.32570
   6   6   7       23.77       17.65      1.68 o   0.37185
   8   6   7       28.85       21.85      2.52 o   0.42687
  10   6   7     1239.44     1256.19     18.49 o   0.48776
  12   6   7        0.63        0.00      2.52 o   0.55258
  14   6   7      175.86      153.77     10.92 o   0.62011
 -13   7   7      184.22      184.02      7.56 o   0.57175
 -11   7   7      144.94      136.96      6.72 o   0.50913
  -9   7   7     1727.81     1810.76     19.33 o   0.45086
  -7   7   7     4853.81     4981.89     36.97 o   0.39886
  -5   7   7     5336.70     5452.43     36.97 o   0.35588
  -3   7   7     2776.91     2956.03     26.89 o   0.32552
  -1   7   7     6088.03     6611.15     69.74 o   0.31149
   1   7   7      439.45      541.97      9.24 o   0.31597
   3   7   7     1891.89     1894.78     15.96 o   0.33824
   5   7   7     1222.60     1157.88     12.60 o   0.37513
   7   7   7     2202.85     2119.13     15.96 o   0.42283
   9   7   7       24.04       34.45      3.36 o   0.47812
  11   7   7       64.70       71.42      4.20 o   0.53867
  13   7   7      373.38      393.24     13.44 o   0.60290
 -14   8   7       38.23       14.28      7.56 o   0.62309
 -12   8   7       17.99       13.44      6.72 o   0.56096
 -10   8   7     1396.28     1462.05     17.65 o   0.50286
  -8   8   7        0.47        7.56      2.52 o   0.45034
  -6   8   7     1088.49     1109.14     12.60 o   0.40557
  -4   8   7     5903.51     6139.76     43.69 o   0.37139
  -2   8   7      349.09      360.47      8.40 o   0.35088
   0   8   7     4272.05     4595.37     44.53 o   0.34649
   2   8   7     1617.08     1711.61     15.96 o   0.35881
   4   8   7        1.87        6.72      2.52 o   0.38624
   6   8   7     1673.12     1637.66     15.96 o   0.42588
   8   8   7      408.00      391.56      8.40 o   0.47467
  10   8   7      107.03      143.68      5.88 o   0.53010
  12   8   7      430.05      451.22     10.92 o   0.59030
 -13   9   7        6.25        5.04      2.52 o   0.61332
 -11   9   7     1034.79     1011.67     16.81 o   0.55540
  -9   9   7     1156.68     1220.05     18.49 o   0.50253
  -7   9   7      246.81      282.33      7.56 o   0.45645
  -5   9   7       52.90       76.46      3.36 o   0.41941
  -3   9   7     4491.96     4662.59     33.61 o   0.39398
  -1   9   7      700.04      715.06      9.24 o   0.38247
   1   9   7      323.39      389.04      6.72 o   0.38613
   3   9   7      828.85      828.49     10.08 o   0.40455
   5   9   7      755.85      758.75     11.76 o   0.43587
   7   9   7      588.73      619.27     10.08 o   0.47754
   9   9   7     1308.16     1270.47     21.01 o   0.52713
  11   9   7      255.25      254.60      7.56 o   0.58261
 -12  10   7      369.97      381.48     11.76 o   0.60836
 -10  10   7      438.79      472.22     10.08 o   0.55523
  -8  10   7      192.12      183.18      6.72 o   0.50815
  -6  10   7     1330.96     1394.83     17.65 o   0.46894
  -4  10   7     1286.69     1334.33     18.49 o   0.43971
  -2  10   7      600.32      640.28     10.92 o   0.42253
   0  10   7     3422.12     3387.08     29.41 o   0.41889
   2  10   7      123.77      154.61      5.88 o   0.42914
   4  10   7      327.38      293.25      7.56 o   0.45233
   6  10   7      929.42      897.40     15.12 o   0.48661
   8  10   7        8.60       15.12      2.52 o   0.52984
  10  10   7      500.22      510.04     11.76 o   0.58002
 -11  11   7      254.93      239.47      8.40 o   0.60831
  -9  11   7      486.95      524.32     10.92 o   0.56045
  -7  11   7       72.43       70.58      4.20 o   0.51954
  -5  11   7     1353.13     1295.68     18.49 o   0.48732
  -3  11   7      484.55      530.20     14.28 o   0.46561
  -1  11   7     1308.82     1335.17     21.01 o   0.45591
   1  11   7     6366.33     6348.99     61.34 o   0.45899
   3  11   7        8.24        1.68      2.52 o   0.47459
   5  11   7       20.15       21.01      2.52 o   0.50155
   7  11   7       89.74       98.31      5.04 o   0.53816
   9  11   7       44.75       54.62      3.36 o   0.58261
 -10  12   7      158.41      157.13      7.56 o   0.61320
  -8  12   7       32.85       42.85      2.52 o   0.57092
  -6  12   7      373.36      378.12      9.24 o   0.53632
  -4  12   7       27.72       31.93      4.20 o   0.51095
  -2  12   7       76.22       77.30      5.88 o   0.49625
   0  12   7      164.15      184.86      6.72 o   0.49315
   2  12   7      340.85      389.88     11.76 o   0.50189
   4  12   7       30.57       31.09      4.20 o   0.52185
   6  12   7      174.21      193.26      9.24 o   0.55183
   8  12   7       10.32       21.85      2.52 o   0.59031
  -7  13   7       33.34       23.53      3.36 o   0.58635
  -5  13   7       49.27       50.42      4.20 o   0.55801
  -3  13   7      773.26      781.44     14.28 o   0.53915
  -1  13   7        3.53        4.20      2.52 o   0.53080
   1  13   7     1006.56     1005.79     35.29 o   0.53344
   3  13   7       14.64       13.44      2.52 o   0.54692
   5  13   7       11.97       11.76      3.36 o   0.57047
   7  13   7      120.83      154.61      7.56 o   0.60292
  -6  14   7        7.93        8.40      2.52 o   0.60637
  -4  14   7      135.15      136.12      5.04 o   0.58405
  -2  14   7        6.20        5.88      2.52 o   0.57123
   0  14   7       22.90       20.17      3.36 o   0.56855
   2  14   7      223.01      225.19      8.40 o   0.57614
   4  14   7      377.15      331.90     10.92 o   0.59361
   6  14   7        0.26        0.84      1.68 o   0.62014
  -3  15   7      334.76      331.90     13.44 o   0.61391
  -1  15   7      402.93      441.14     10.92 o   0.60659
   1  15   7      173.66      184.86     10.92 o   0.60890
 -16   0   8      108.70      110.91     10.08 o   0.61516
 -14   0   8       73.20       54.62     15.96 o   0.54176
 -12   0   8     2747.70     2987.96     59.66 o   0.46941
 -10   0   8     1866.32     1945.20     23.53 o   0.39866
  -8   0   8        1.02        2.52      2.52 o   0.33056
  -6   0   8        0.28        7.56      2.52 o   0.26713
  -4   0   8      310.29      210.90      5.04 o   0.21260
  -2   0   8      272.95      264.68      6.72 o   0.17546
   0   0   8     1283.04     1106.62     13.44 o   0.16772
   2   0   8     7745.63     7596.77     46.21 o   0.19293
   4   0   8     3939.33     3834.10     26.89 o   0.24096
   6   0   8     1988.90     2183.83     26.05 o   0.30109
   8   0   8     6211.02     6128.00     47.89 o   0.36742
  10   0   8      362.49      363.83     11.76 o   0.43714
  12   0   8      627.98      685.65     19.33 o   0.50886
  14   0   8      157.67      244.51     12.60 o   0.58184
 -15   1   8      178.61      194.10     13.44 o   0.57968
 -13   1   8       98.99      110.07      9.24 o   0.50695
 -11   1   8     1814.68     1775.46     24.37 o   0.43555
  -9   1   8     3400.96     3377.84     25.21 o   0.36629
  -7   1   8      726.17      732.70      8.40 o   0.30064
  -5   1   8       81.46       28.57      1.68 o   0.24155
  -3   1   8     4123.66     4070.21     31.93 o   0.19510
  -1   1   8     8776.52     8382.41     69.74 o   0.17184
   1   1   8        4.50        7.56      1.68 o   0.18096
   3   1   8     6228.41     6865.75     26.89 o   0.21843
   5   1   8     2983.25     2966.95     19.33 o   0.27282
   7   1   8      152.15      178.13      5.04 o   0.33600
   9   1   8       16.73       17.65      2.52 o   0.40388
  11   1   8       60.11       53.78      5.04 o   0.47443
  13   1   8      433.23      457.10     11.76 o   0.54663
 -16   2   8      714.30      778.92     28.57 o   0.62014
 -14   2   8       52.60       68.06     11.76 o   0.54741
 -12   2   8     2304.72     2301.47     37.81 o   0.47592
 -10   2   8    20910.10    20877.04    167.21 o   0.40631
  -8   2   8        9.47       16.81      2.52 o   0.33974
  -6   2   8     6757.29     6869.95     36.13 o   0.27842
  -4   2   8    22820.66    23880.97    140.32 o   0.22662
  -2   2   8      300.86      331.90      3.36 o   0.19221
   0   2   8     8366.36     8160.58     52.10 o   0.18517
   2   2   8    34138.94    34270.75    142.84 o   0.20827
   4   2   8     1274.12     1209.97      9.24 o   0.25342
   6   2   8     1295.54     1424.24     14.28 o   0.31115
   8   2   8    14584.87    14817.10     95.79 o   0.37571
  10   2   8      221.25      214.27      6.72 o   0.44413
  12   2   8      299.60      318.46     11.76 o   0.51487
  14   2   8        4.32        8.40      3.36 o   0.58710
 -15   3   8      180.32      221.83     12.60 o   0.59021
 -13   3   8        7.54        7.56      3.36 o   0.51895
 -11   3   8      591.18      627.67     13.44 o   0.44947
  -9   3   8     1499.06     1589.77     15.12 o   0.38273
  -7   3   8      469.78      473.91      6.72 o   0.32047
  -5   3   8    11704.10    13095.42     87.39 o   0.26583
  -3   3   8     1637.39     1560.36     10.92 o   0.22445
  -1   3   8     5502.73     5304.55     31.09 o   0.20456
   1   3   8     1533.58     1544.39     10.08 o   0.21227
   3   3   8     1488.98     1464.57     15.12 o   0.24500
   5   3   8      570.36      576.42      6.72 o   0.29452
   7   3   8      840.83      925.12     11.76 o   0.35385
   9   3   8      440.27      452.06      7.56 o   0.41884
  11   3   8      644.02      683.13     12.60 o   0.48724
  13   3   8      749.37      797.40     17.65 o   0.55778
 -14   4   8      121.23      118.48      7.56 o   0.56403
 -12   4   8      112.27       87.39      5.04 o   0.49495
 -10   4   8     3788.57     3887.87     29.41 o   0.42844
  -8   4   8     3023.10     2977.87     22.69 o   0.36592
  -6   4   8      944.11      838.58      9.24 o   0.30982
  -4   4   8      720.60      714.22      7.56 o   0.26425
  -2   4   8        2.26        2.52      0.84 o   0.23541
   0   4   8       48.92       42.01      1.68 o   0.22969
   2   4   8    13361.28    13634.02    101.67 o   0.24870
   4   4   8      680.82      660.44      8.40 o   0.28756
   6   4   8     3957.07     3969.38     26.89 o   0.33954
   8   4   8      497.03      533.56      7.56 o   0.39953
  10   4   8      460.40      432.73      9.24 o   0.46446
  12   4   8       72.46       47.05      4.20 o   0.53251
  14   4   8      172.41      167.21      7.56 o   0.60263
 -15   5   8      126.87      124.36     15.96 o   0.61072
 -13   5   8      356.30      328.54     11.76 o   0.54216
 -11   5   8      825.93      753.71     13.44 o   0.47608
  -9   5   8       37.71       30.25      2.52 o   0.41366
  -7   5   8      112.21      140.32      4.20 o   0.35683
  -5   5   8      957.74     1012.51     11.76 o   0.30869
  -3   5   8     3670.32     3947.53     29.41 o   0.27387
  -1   5   8     1412.50     1367.10     11.76 o   0.25782
   1   5   8     1282.07     1364.58     11.76 o   0.26399
   3   5   8     7060.11     7600.13     38.65 o   0.29096
   5   5   8     1004.30     1052.00     10.92 o   0.33373
   7   5   8     1124.41     1141.91     11.76 o   0.38709
   9   5   8      445.74      414.25      8.40 o   0.44728
  11   5   8      120.18      136.12      5.88 o   0.51189
  13   5   8      233.68      250.40      8.40 o   0.57944
 -14   6   8       19.49       30.25      3.36 o   0.59070
 -12   6   8      380.42      369.71     10.92 o   0.52513
 -10   6   8     4203.25     4413.03     40.33 o   0.46298
  -8   6   8      162.03      137.80      5.04 o   0.40581
  -6   6   8      160.04      166.37      5.04 o   0.35605
  -4   6   8     1422.80     1564.56     15.12 o   0.31720
  -2   6   8       96.28      133.60      3.36 o   0.29361
   0   6   8      166.83      169.73      5.04 o   0.28904
   2   6   8     1243.63     1314.16     11.76 o   0.30436
   4   6   8     1783.00     2099.80     20.17 o   0.33687
   6   6   8     3111.59     3105.59     20.17 o   0.38219
   8   6   8        2.10        3.36      1.68 o   0.43637
  10   6   8     1755.94     1776.30     21.01 o   0.49650
  12   6   8        0.05        0.84      2.52 o   0.56067
 -13   7   8        9.58        7.56      3.36 o   0.57522
 -11   7   8     2377.93     2422.46     31.09 o   0.51342
  -9   7   8      146.76      147.05      5.04 o   0.45613
  -7   7   8       77.74       90.75      3.36 o   0.40531
  -5   7   8      987.41     1065.45     13.44 o   0.36364
  -3   7   8       35.03       14.28      2.52 o   0.33459
  -1   7   8     1504.00     1626.74     16.81 o   0.32159
   1   7   8      231.64      320.98      6.72 o   0.32655
   3   7   8     1687.62     1888.06     17.65 o   0.34871
   5   7   8        7.73        3.36      1.68 o   0.38512
   7   7   8       67.30       64.70      3.36 o   0.43219
   9   7   8     2174.26     2350.20     24.37 o   0.48683
  11   7   8      143.55      161.33      5.88 o   0.54679
  13   7   8      198.70      253.76     12.60 o   0.61049
 -12   8   8      108.02      103.35      6.72 o   0.56468
 -10   8   8        2.80       10.08      3.36 o   0.50739
  -8   8   8       58.85       59.66      4.20 o   0.45584
  -6   8   8      869.29      837.74     10.92 o   0.41216
  -4   8   8      842.99      963.78     10.92 o   0.37910
  -2   8   8        7.08        6.72      3.36 o   0.35959
   0   8   8      588.97      614.23     10.08 o   0.35587
   2   8   8      275.83      336.94      6.72 o   0.36843
   4   8   8     1641.33     1625.06     15.12 o   0.39570
   6   8   8        0.22        3.36      1.68 o   0.43494
   8   8   8       15.70       19.33      2.52 o   0.48324
  10   8   8     1292.67     1422.56     29.41 o   0.53815
  12   8   8      182.65      205.86     12.60 o   0.59788
 -13   9   8        1.84        0.00      3.36 o   0.61656
 -11   9   8      350.00      331.90      9.24 o   0.55933
  -9   9   8      301.46      283.17      8.40 o   0.50726
  -7   9   8        8.02       10.08      2.52 o   0.46209
  -5   9   8     1331.60     1255.34     17.65 o   0.42602
  -3   9   8      994.89     1060.41     15.96 o   0.40151
  -1   9   8      359.28      372.23      7.56 o   0.39074
   1   9   8      609.89      654.56      9.24 o   0.39483
   3   9   8       42.60       42.85      2.52 o   0.41335
   5   9   8       53.52       55.46      4.20 o   0.44450
   7   9   8      288.83      299.97      8.40 o   0.48584
   9   9   8      434.49      469.70     12.60 o   0.53504
  11   9   8      253.46      240.31      6.72 o   0.59011
 -12  10   8       12.73       11.76      2.52 o   0.61178
 -10  10   8      109.00       94.95      5.04 o   0.55934
  -8  10   8        1.96        6.72      2.52 o   0.51303
  -6  10   8     2687.88     2791.34     26.05 o   0.47465
  -4  10   8      458.79      511.72     12.60 o   0.44624
  -2  10   8       84.22       64.70      4.20 o   0.42979
   0  10   8     2354.08     2254.41     29.41 o   0.42669
   2  10   8      169.09      179.82      7.56 o   0.43721
   4  10   8      157.19      201.66      5.88 o   0.46043
   6  10   8      188.37      174.77      5.88 o   0.49456
   8  10   8      155.59      145.36      5.04 o   0.53752
  10  10   8      691.33      756.23     12.60 o   0.58739
 -11  11   8        2.26        7.56      2.52 o   0.61191
  -9  11   8        3.13        6.72      1.68 o   0.56470
  -7  11   8       21.36       17.65      2.52 o   0.52450
  -5  11   8        0.83        7.56      3.36 o   0.49302
  -3  11   8       21.16       18.49      3.36 o   0.47200
  -1  11   8     1236.30     1203.25     19.33 o   0.46287
   1  11   8     1767.03     1698.16     25.21 o   0.46633
   3  11   8      105.20       94.95      4.20 o   0.48211
   5  11   8      929.33      869.67     12.60 o   0.50907
   7  11   8       35.84       34.45      3.36 o   0.54554
   9  11   8      619.95      643.64     14.28 o   0.58978
 -10  12   8       16.00       11.76      2.52 o   0.61692
  -8  12   8      404.62      425.17      7.56 o   0.57527
  -6  12   8     1171.53     1155.35     17.65 o   0.54132
  -4  12   8     2295.65     2469.52     36.13 o   0.51659
  -2  12   8      324.83      354.59     10.08 o   0.50245
   0  12   8      197.77      197.46      6.72 o   0.49979
   2  12   8      526.39      517.60     10.92 o   0.50881
   4  12   8      104.98       84.03      5.04 o   0.52889
   6  12   8       16.25       14.28      3.36 o   0.55886
   8  12   8      492.64      522.64     12.60 o   0.59721
  -7  13   8        2.61        4.20      3.36 o   0.59076
  -5  13   8      258.60      254.60      6.72 o   0.56299
  -3  13   8        1.82        4.20      2.52 o   0.54468
  -1  13   8        4.95        4.20      1.68 o   0.53679
   1  13   8       19.58       16.81      4.20 o   0.53977
   3  13   8        3.86        0.84      2.52 o   0.55346
   5  13   8      102.69       73.94      6.72 o   0.57710
   7  13   8       11.97       14.28      3.36 o   0.60951
  -6  14   8        1.43        0.00      1.68 o   0.61079
  -4  14   8       93.40       80.66      3.36 o   0.58899
  -2  14   8       44.97       53.78      4.20 o   0.57663
   0  14   8        9.66        4.20      1.68 o   0.57432
   2  14   8       24.74       21.01      2.52 o   0.58218
   4  14   8      318.74      406.68     18.49 o   0.59981
  -3  15   8      181.98      190.74      9.24 o   0.61877
  -1  15   8      954.88      954.53     26.05 o   0.61183
   1  15   8       22.05       32.77      5.04 o   0.61446
 -15   1   9      117.19      131.08     11.76 o   0.58351
 -13   1   9      281.32      253.76     10.92 o   0.51172
 -11   1   9     4373.40     4555.04     39.49 o   0.44155
  -9   1   9     2863.85     2819.90     20.17 o   0.37394
  -7   1   9      264.77      199.14      4.20 o   0.31056
  -5   1   9    13174.43    14067.60     75.62 o   0.25459
  -3   1   9     4686.33     4978.53     31.93 o   0.21197
  -1   1   9     1773.20     1686.40     10.08 o   0.19183
   1   1   9     4375.23     4623.94     29.41 o   0.20104
   3   1   9      660.03      589.02      5.88 o   0.23619
   5   1   9     1122.06     1157.03     10.08 o   0.28793
   7   1   9     1044.30      997.39     11.76 o   0.34896
   9   1   9     5648.54     5655.77     46.21 o   0.41521
  11   1   9        0.00        2.52      2.52 o   0.48453
  13   1   9       10.67       13.44      2.52 o   0.55578
 -16   2   9        4.25        0.00      4.20 o   0.62356
 -14   2   9       10.02        9.24      8.40 o   0.55165
 -12   2   9       70.50       58.82      5.04 o   0.48121
 -10   2   9     3633.39     3812.25     35.29 o   0.41298
  -8   2   9        1.06        4.20      1.68 o   0.34827
  -6   2   9     2159.59     2171.23     15.96 o   0.28945
  -4   2   9     9135.58     9722.62     70.58 o   0.24088
  -2   2   9    30152.68    31303.80    158.81 o   0.20980
   0   2   9     9124.19     8798.34     66.38 o   0.20435
   2   2   9      356.75      329.38      4.20 o   0.22639
   4   2   9      459.78      505.84      5.88 o   0.26925
   6   2   9      560.20      609.19      7.56 o   0.32479
   8   2   9     2668.04     2553.54     17.65 o   0.38760
  10   2   9     3516.92     3393.80     26.89 o   0.45468
  12   2   9       43.81       31.93      4.20 o   0.52438
  14   2   9      209.07      236.95      9.24 o   0.59580
 -15   3   9       86.60       99.15      9.24 o   0.59397
 -13   3   9      444.28      485.67     12.60 o   0.52361
 -11   3   9       41.93       40.33      4.20 o   0.45528
  -9   3   9        5.74        8.40      1.68 o   0.39006
  -7   3   9      210.98      236.11      5.04 o   0.32979
  -5   3   9     5560.54     5448.23     39.49 o   0.27772
  -3   3   9     2566.15     2692.19     15.12 o   0.23926
  -1   3   9     6741.24     6524.60     32.77 o   0.22162
   1   3   9      648.71      541.13      5.88 o   0.22964
   3   3   9      330.71      399.96      5.04 o   0.26096
   5   3   9      615.10      635.23      7.56 o   0.30858
   7   3   9       45.82       45.37      2.52 o   0.36618
   9   3   9        1.88        5.88      1.68 o   0.42978
  11   3   9      467.55      515.92     10.08 o   0.49707
  13   3   9        0.49        2.52      3.36 o   0.56675
 -14   4   9      322.53      315.94     11.76 o   0.56815
 -12   4   9        0.64        0.00      2.52 o   0.50003
 -10   4   9       90.08       99.15      5.88 o   0.43477
  -8   4   9        4.73        5.88      1.68 o   0.37385
  -6   4   9       53.85       24.37      1.68 o   0.31977
  -4   4   9      626.53      658.76      8.40 o   0.27658
  -2   4   9      846.88      857.06      7.56 o   0.24997
   0   4   9     4480.76     4631.50     27.73 o   0.24542
   2   4   9     7629.35     7904.30     57.14 o   0.26405
   4   4   9    12302.58    12712.26     62.18 o   0.30161
   6   4   9      325.19      350.39      8.40 o   0.35208
   8   4   9     3987.87     3846.70     22.69 o   0.41074
  10   4   9      870.93      999.91     14.28 o   0.47456
  12   4   9      166.20      131.92      6.72 o   0.54171
  14   4   9      371.32      450.38     11.76 o   0.61110
 -15   5   9      195.54      226.03     18.49 o   0.61436
 -13   5   9        2.88        1.68      3.36 o   0.54662
 -11   5   9     1032.05      952.85     16.81 o   0.48157
  -9   5   9     1283.60     1249.46     14.28 o   0.42045
  -7   5   9       28.61       50.42      2.52 o   0.36523
  -5   5   9       61.21       81.50      4.20 o   0.31900
  -3   5   9     1341.16     1348.61     11.76 o   0.28614
  -1   5   9     4358.50     4815.52     40.33 o   0.27156
   1   5   9     2343.45     2609.00     17.65 o   0.27814
   3   5   9     2381.24     2471.20     18.49 o   0.30452
   5   5   9     1585.46     1545.23     12.60 o   0.34619
   7   5   9      126.39      107.55      3.36 o   0.39840
   9   5   9     1491.53     1510.78     17.65 o   0.45754
  11   5   9     1081.31     1089.81     15.12 o   0.52126
  13   5   9       25.53       21.01      4.20 o   0.58808
 -14   6   9       83.83       98.31      5.04 o   0.59463
 -12   6   9      384.89      371.39     12.60 o   0.52992
 -10   6   9      388.96      350.39      8.40 o   0.46884
  -8   6   9      498.60      476.43     10.92 o   0.41298
  -6   6   9      383.65      395.76      6.72 o   0.36475
  -4   6   9      267.87      309.21      6.72 o   0.32754
  -2   6   9       90.80       84.03      3.36 o   0.30541
   0   6   9     1927.59     2155.26     17.65 o   0.30169
   2   6   9        0.73       15.96      2.52 o   0.31703
   4   6   9      101.96      118.48      7.56 o   0.34893
   6   6   9       27.60       37.81      2.52 o   0.39338
   8   6   9      681.63      734.39     11.76 o   0.44665
  10   6   9       87.84       73.94      4.20 o   0.50596
  12   6   9     1061.38     1123.42     17.65 o   0.56942
 -13   7   9      516.87      455.42     12.60 o   0.57943
 -11   7   9      974.53      920.08     20.17 o   0.51851
  -9   7   9       31.78       31.93      2.52 o   0.46230
  -7   7   9      495.74      477.27      7.56 o   0.41272
  -5   7   9        7.92       11.76      1.68 o   0.37243
  -3   7   9      192.38      211.74      5.88 o   0.34470
  -1   7   9       10.14        3.36      1.68 o   0.33270
   1   7   9       78.88       58.82      3.36 o   0.33809
   3   7   9      419.48      409.21      7.56 o   0.36010
   5   7   9      261.32      238.63      5.04 o   0.39597
   7   7   9      905.14      890.67     11.76 o   0.44234
   9   7   9        3.49       10.08      1.68 o   0.49627
  11   7   9       45.66       62.18      4.20 o   0.55557
  13   7   9      132.80      123.52     10.08 o   0.61869
 -12   8   9       27.98       13.44      3.36 o   0.56914
 -10   8   9       35.15       32.77      2.52 o   0.51275
  -8   8   9      603.73      656.24     14.28 o   0.46222
  -6   8   9      132.33      153.77      4.20 o   0.41969
  -4   8   9       75.38       67.22      2.52 o   0.38779
  -2   8   9      712.09      848.66     12.60 o   0.36929
   0   8   9     1466.87     1529.27     15.96 o   0.36622
   2   8   9      217.86      199.98      5.04 o   0.37896
   4   8   9      123.83      108.39      4.20 o   0.40602
   6   8   9     1235.61     1252.82     15.12 o   0.44480
   8   8   9      467.69      476.43      8.40 o   0.49254
  10   8   9      684.01      710.86     11.76 o   0.54689
  12   8   9      194.74      209.22     18.49 o   0.60609
 -13   9   9      565.52      620.95     13.44 o   0.62048
 -11   9   9       21.20       15.96      2.52 o   0.56402
  -9   9   9     2473.44     2477.92     23.53 o   0.51282
  -7   9   9      134.10      131.08      5.04 o   0.46861
  -5   9   9        7.60        7.56      2.52 o   0.43355
  -3   9   9     2512.69     2663.62     31.93 o   0.40997
  -1   9   9      813.64      789.84     10.92 o   0.39993
   1   9   9     4698.26     4643.26     29.41 o   0.40443
   3   9   9       77.44      105.03      4.20 o   0.42301
   5   9   9      234.94      254.60      8.40 o   0.45393
   7   9   9     1259.50     1250.30     15.96 o   0.49490
   9   9   9      352.24      357.95     11.76 o   0.54364
  11   9   9      174.97      182.34      6.72 o   0.59826
 -12  10   9      314.86      291.57      9.24 o   0.61590
 -10  10   9      515.31      565.49     12.60 o   0.56420
  -8  10   9        1.32        0.00      2.52 o   0.51872
  -6  10   9      387.09      391.56      8.40 o   0.48120
  -4  10   9     2917.39     3021.57     32.77 o   0.45365
  -2  10   9     1994.42     1999.81     26.89 o   0.43794
   0  10   9      977.33     1036.88     14.28 o   0.43536
   2  10   9       90.83      113.43      5.88 o   0.44613
   4  10   9      487.88      506.68     10.08 o   0.46933
   6  10   9      111.20       96.63      5.04 o   0.50326
   8  10   9       13.82       20.17      2.52 o   0.54591
  10  10   9       51.49       50.42      3.36 o   0.59541
 -11  11   9       10.11        9.24      2.52 o   0.61619
  -9  11   9      282.37      271.40      6.72 o   0.56970
  -7  11   9        1.90        3.36      2.52 o   0.53025
  -5  11   9     1012.55      983.10     17.65 o   0.49954
  -3  11   9       16.77       21.01      3.36 o   0.47922
  -1  11   9      322.18      344.51     10.08 o   0.47066
   1  11   9     4669.69     4540.75     47.89 o   0.47449
   3  11   9     1588.70     1573.80     19.33 o   0.49042
   5  11   9      157.29      131.92      4.20 o   0.51733
   7  11   9     1989.22     2056.11     25.21 o   0.55362
   9  11   9       40.18       45.37      3.36 o   0.59759
  -8  12   9       18.86       19.33      1.68 o   0.58034
  -6  12   9      366.49      374.75     10.08 o   0.54707
  -4  12   9      100.97      137.80      6.72 o   0.52300
  -2  12   9     2391.71     2552.70     26.89 o   0.50943
   0  12   9       87.81       78.14      5.04 o   0.50721
   2  12   9     1929.53     1882.18     23.53 o   0.51649
   4  12   9      387.64      455.42     10.92 o   0.53666
   6  12   9       81.33       85.71      5.04 o   0.56657
   8  12   9      425.62      431.89     10.08 o   0.60477
  -7  13   9       35.00       36.13      4.20 o   0.59587
  -5  13   9      909.14      924.28     14.28 o   0.56870
  -3  13   9      837.66      888.99     24.37 o   0.55095
  -1  13   9      612.62      610.87     18.49 o   0.54352
   1  13   9     1199.71     1225.10     22.69 o   0.54683
   3  13   9      118.06      146.20      5.88 o   0.56071
   5  13   9        4.08        4.20      1.68 o   0.58439
   7  13   9      332.18      373.91     10.08 o   0.61675
  -6  14   9       32.96       26.05      4.20 o   0.61590
  -4  14   9      463.34      436.09      8.40 o   0.59462
  -2  14   9      752.00      723.46     15.12 o   0.58273
   0  14   9       95.61       73.10      4.20 o   0.58079
   2  14   9      585.34      587.34     15.96 o   0.58890
   4  14   9      397.98      493.23     19.33 o   0.60667
  -1  15   9        2.31        5.04      3.36 o   0.61775
   1  15   9       36.23       49.58      5.04 o   0.62067
 -14   0  10      221.53      308.37     28.57 o   0.55109
 -12   0  10     3006.01     2945.10     45.37 o   0.48098
 -10   0  10    11423.99    11572.03    103.35 o   0.41320
  -8   0  10     9704.59     9768.84     73.94 o   0.34911
  -6   0  10        0.90        6.72      1.68 o   0.29115
  -4   0  10    15734.88    17377.37    124.36 o   0.24375
  -2   0  10     4554.97     4468.49     50.42 o   0.21402
   0   0  10      569.96      579.78     10.08 o   0.20965
   2   0  10     1261.79     1268.79     22.69 o   0.23205
   4   0  10     4463.14     4555.04     33.61 o   0.27476
   6   0  10      755.77      766.32     13.44 o   0.32998
   8   0  10      322.83      420.13      9.24 o   0.39248
  10   0  10     2833.11     2835.03     35.29 o   0.45928
  12   0  10        6.46        9.24      4.20 o   0.52876
  14   0  10      910.56      919.24     21.85 o   0.59999
 -15   1  10      162.90      155.45     11.76 o   0.58807
 -13   1  10       13.20       21.01      4.20 o   0.51729
 -11   1  10       60.82       51.26      4.20 o   0.44845
  -9   1  10      478.32      434.41      7.56 o   0.38259
  -7   1  10      762.99      740.27      9.24 o   0.32155
  -5   1  10       60.73       51.26      2.52 o   0.26863
  -3   1  10     1516.74     1412.47     10.92 o   0.22952
  -1   1  10      229.10      244.51      3.36 o   0.21201
   1   1  10      232.25      266.36      5.04 o   0.22129
   3   1  10     4624.11     4689.48     23.53 o   0.25444
   5   1  10      998.42     1241.06     10.08 o   0.30375
   7   1  10      340.22      307.53      5.04 o   0.36268
   9   1  10      412.92      418.45      6.72 o   0.42727
  11   1  10       14.48       25.21      2.52 o   0.49531
  13   1  10       40.04       38.65      3.36 o   0.56556
 -14   2  10       52.72       37.81      5.04 o   0.55665
 -12   2  10       20.42       14.28      4.20 o   0.48734
 -10   2  10      313.15      336.10      6.72 o   0.42058
  -8   2  10       19.26       16.81      1.68 o   0.35782
  -6   2  10     9545.66    10164.60     67.22 o   0.30154
  -4   2  10       29.36       30.25      1.68 o   0.25607
  -2   2  10       50.50       59.66      1.68 o   0.22796
   0   2  10     2641.31     2588.83     17.65 o   0.22385
   2   2  10       20.66       13.44      1.68 o   0.24496
   4   2  10     5919.18     5812.06     27.73 o   0.28575
   6   2  10     1308.70     1192.33     14.28 o   0.33919
   8   2  10      475.23      523.48      6.72 o   0.40024
  10   2  10       86.21      115.96      5.04 o   0.46593
  12   2  10      116.94      131.08      6.72 o   0.53455
  14   2  10      234.33      206.70      8.40 o   0.60510
 -15   3  10       67.34       68.06     14.28 o   0.59845
 -13   3  10      182.55      166.37      7.56 o   0.52906
 -11   3  10       87.95       87.39      5.04 o   0.46198
  -9   3  10       91.44       91.59      3.36 o   0.39836
  -7   3  10      640.38      604.15      8.40 o   0.34016
  -5   3  10     1590.85     1765.38     15.12 o   0.29065
  -3   3  10      938.61      946.97     10.92 o   0.25494
  -1   3  10     3729.83     3953.41     21.85 o   0.23930
   1   3  10     1165.82     1094.02     12.60 o   0.24756
   3   3  10     6280.66     6347.31     57.98 o   0.27759
   5   3  10      379.39      502.47      6.72 o   0.32338
   7   3  10        0.82        4.20      1.68 o   0.37927
   9   3  10      851.56      825.97     11.76 o   0.44144
  11   3  10     3394.25     3402.20     30.25 o   0.50759
  13   3  10        1.08       10.92      3.36 o   0.57634
 -14   4  10        6.79        4.20      2.52 o   0.57300
 -12   4  10      382.64      368.03     10.92 o   0.50594
 -10   4  10     4605.04     4442.44     41.17 o   0.44200
  -8   4  10       11.32       15.12      1.68 o   0.38276
  -6   4  10      209.60      305.85      5.88 o   0.33075
  -4   4  10     1694.99     1696.48     18.49 o   0.28990
  -2   4  10     3170.94     3407.24     24.37 o   0.26540
   0   4  10       12.13       10.92      1.68 o   0.26188
   2   4  10     6078.83     6619.55     52.10 o   0.28014
   4   4  10      831.09      836.90      9.24 o   0.31642
   6   4  10      766.51      828.49      9.24 o   0.36540
   8   4  10      676.63      720.10     10.08 o   0.42269
  10   4  10     1268.98     1341.05     15.96 o   0.48535
  12   4  10      151.16      168.05      8.40 o   0.55156
  14   4  10       12.76       16.81      5.04 o   0.62017
 -15   5  10       75.11       87.39     11.76 o   0.61868
 -13   5  10      206.22      205.86      9.24 o   0.55185
 -11   5  10       33.51       26.89      3.36 o   0.48791
  -9   5  10     1931.25     1774.62     21.85 o   0.42816
  -7   5  10      384.20      385.68      6.72 o   0.37461
  -5   5  10      651.68      678.09      9.24 o   0.33031
  -3   5  10    12747.29    13886.94     73.10 o   0.29937
  -1   5  10     1622.42     1532.63     15.12 o   0.28617
   1   5  10      177.12      188.22      5.04 o   0.29311
   3   5  10     3068.94     3022.41     23.53 o   0.31888
   5   5  10      487.81      591.54      8.40 o   0.35945
   7   5  10      159.03      184.02      5.04 o   0.41046
   9   5  10      434.60      441.98      9.24 o   0.46851
  11   5  10     1982.46     2086.36     21.85 o   0.53130
  13   5  10      215.10      279.81      8.40 o   0.59733
 -14   6  10      159.13      193.26      6.72 o   0.59926
 -12   6  10       56.11       47.89      5.04 o   0.53550
 -10   6  10       60.29       57.98      4.20 o   0.47555
  -8   6  10     1080.86     1060.41     12.60 o   0.42106
  -6   6  10      682.86      712.54      9.24 o   0.37441
  -4   6  10       75.34       77.30      3.36 o   0.33886
  -2   6  10     5942.26     5718.79     49.58 o   0.31815
   0   6  10     2973.49     2903.09     21.85 o   0.31523
   2   6  10     1938.59     2175.43     19.33 o   0.33055
   4   6  10     1575.30     1520.87     15.12 o   0.36181
   6   6  10      832.40      856.22     10.92 o   0.40535
   8   6  10      949.96      918.40     13.44 o   0.45766
  10   6  10        4.43        7.56      2.52 o   0.51609
  12   6  10       84.26       77.30      4.20 o   0.57879
 -13   7  10       12.73        8.40      2.52 o   0.58436
 -11   7  10      272.47      240.31      8.40 o   0.52440
  -9   7  10     1817.23     1841.00     26.05 o   0.46932
  -7   7  10     1567.66     1594.81     15.96 o   0.42105
  -5   7  10     1260.96     1214.17     12.60 o   0.38216
  -3   7  10      214.59      216.79      5.88 o   0.35576
  -1   7  10       48.34       42.85      2.52 o   0.34473
   1   7  10      121.69      102.51      5.04 o   0.35051
   3   7  10      302.11      376.44      8.40 o   0.37233
   5   7  10       76.44       80.66      3.36 o   0.40762
   7   7  10       76.00       59.66      3.36 o   0.45324
   9   7  10        1.01        0.00      1.68 o   0.50640
  11   7  10        0.41        3.36      1.68 o   0.56499
 -12   8  10        0.01        0.84      2.52 o   0.57433
 -10   8  10     1426.88     1376.34     16.81 o   0.51889
  -8   8  10       46.15       35.29      3.36 o   0.46946
  -6   8  10      114.09      113.43      4.20 o   0.42812
  -4   8  10     1645.74     1654.47     36.97 o   0.39740
  -2   8  10       32.96       31.93      2.52 o   0.37990
   0   8  10     2553.67     2758.57     21.01 o   0.37745
   2   8  10       93.09      100.83      4.20 o   0.39034
   4   8  10        4.43        4.20      1.68 o   0.41715
   6   8  10     2783.07     2907.29     27.73 o   0.45542
   8   8  10      141.57      132.76      5.04 o   0.50255
  10   8  10      195.28      177.29      5.88 o   0.55629
  12   8  10       24.52       37.81      5.04 o   0.61490
 -11   9  10      184.66      206.70      7.56 o   0.56943
  -9   9  10      123.85      117.64      5.04 o   0.51915
  -7   9  10     1266.96     1259.55     15.96 o   0.47596
  -5   9  10      188.93      184.86      5.88 o   0.44194
  -3   9  10       36.09       32.77      3.36 o   0.41932
  -1   9  10     3192.93     3187.10     24.37 o   0.41000
   1   9  10     2962.85     3131.64     23.53 o   0.41487
   3   9  10       60.13       39.49      3.36 o   0.43346
   5   9  10      314.55      352.91     10.08 o   0.46412
   7   9  10      297.57      341.98      8.40 o   0.50466
   9   9  10        0.35        3.36      2.52 o   0.55291
  11   9  10      229.05      257.96      8.40 o   0.60702
 -12  10  10      868.21      862.94     15.96 o   0.62071
 -10  10  10      193.08      193.26      5.88 o   0.56980
  -8  10  10        0.89        0.00      2.52 o   0.52518
  -6  10  10      289.69      264.68      6.72 o   0.48857
  -4  10  10       41.12       45.37      3.36 o   0.46189
  -2  10  10     1207.00     1234.34     17.65 o   0.44692
   0  10  10     6212.01     6220.43     65.54 o   0.44484
   2  10  10       90.25      105.03      5.88 o   0.45583
   4  10  10      175.72      167.21      5.88 o   0.47899
   6  10  10      402.94      377.28     10.08 o   0.51266
   8  10  10     1394.46     1485.58     18.49 o   0.55495
  10  10  10      101.61       85.71      4.20 o   0.60404
  -9  11  10       71.48       73.10      3.36 o   0.57541
  -7  11  10       39.21       42.85      3.36 o   0.53676
  -5  11  10      485.35      458.78     11.76 o   0.50683
  -3  11  10      422.19      442.82     11.76 o   0.48724
  -1  11  10      581.33      532.72     11.76 o   0.47924
   1  11  10     1607.76     1536.83     31.93 o   0.48342
   3  11  10        3.92        2.52      2.52 o   0.49946
   5  11  10        0.11        4.20      1.68 o   0.52629
   7  11  10      156.69      139.48      5.04 o   0.56237
   9  11  10      286.13      268.88      7.56 o   0.60603
  -8  12  10      102.93      105.87      3.36 o   0.58612
  -6  12  10        0.05        3.36      2.52 o   0.55356
  -4  12  10        0.01        1.68      2.52 o   0.53017
  -2  12  10       80.52       89.91      4.20 o   0.51718
   0  12  10     1186.83     1194.01     26.05 o   0.51538
   2  12  10      346.43      321.82     10.92 o   0.52489
   4  12  10       84.42       78.14      5.88 o   0.54512
   6  12  10        6.13        1.68      2.52 o   0.57494
   8  12  10      389.85      370.55     10.08 o   0.61295
  -7  13  10      188.38      176.45     15.12 o   0.60167
  -5  13  10      433.58      406.68      8.40 o   0.57513
  -3  13  10     2905.66     2866.12     38.65 o   0.55793
  -1  13  10       14.37       11.76      2.52 o   0.55096
   1  13  10     2610.05     2716.55     44.53 o   0.55460
   3  13  10       87.12       66.38      5.88 o   0.56864
   5  13  10        1.33        1.68      1.68 o   0.59234
   7  13  10       52.59       65.54      5.04 o   0.62461
  -6  14  10       66.57       51.26      5.04 o   0.62167
  -4  14  10      254.17      210.06     10.08 o   0.60094
  -2  14  10      385.37      399.96     13.44 o   0.58951
   0  14  10      275.71      243.67     23.53 o   0.58793
   2  14  10      456.37      473.07     13.44 o   0.59629
   4  14  10       32.97       15.12      3.36 o   0.61417
  -1  15  10        0.13        0.00      2.52 o   0.62431
 -15   1  11       46.11       47.89      8.40 o   0.59333
 -13   1  11      574.99      631.87     18.49 o   0.52365
 -11   1  11     2871.25     2905.61     32.77 o   0.45621
  -9   1  11       10.87       12.60      1.68 o   0.39217
  -7   1  11      631.94      673.89      8.40 o   0.33349
  -5   1  11       92.66       64.70      2.52 o   0.28352
  -3   1  11     5310.68     5739.80     32.77 o   0.24760
  -1   1  11     4969.71     5028.94     29.41 o   0.23233
   1   1  11     2752.75     2672.02     18.49 o   0.24166
   3   1  11     8748.99     9597.42     52.94 o   0.27308
   5   1  11        1.72        1.68      1.68 o   0.32015
   7   1  11      524.67      585.66      7.56 o   0.37706
   9   1  11     9188.97     9330.22     57.98 o   0.44000
  11   1  11      340.89      395.76      8.40 o   0.50673
  13   1  11       11.42        1.68      1.68 o   0.57593
 -14   2  11      217.54      220.15     10.92 o   0.56238
 -12   2  11       55.85       43.69      5.04 o   0.49428
 -10   2  11      483.87      520.96      9.24 o   0.42908
  -8   2  11      456.71      415.09      7.56 o   0.36831
  -6   2  11        0.04        5.88      1.68 o   0.31456
  -4   2  11      837.98      843.62      8.40 o   0.27202
  -2   2  11     3774.23     4104.66     32.77 o   0.24656
   0   2  11       66.55       60.50      1.68 o   0.24359
   2   2  11     1101.72     1143.59     10.08 o   0.26389
   4   2  11      390.16      431.05      6.72 o   0.30279
   6   2  11       16.05       11.76      1.68 o   0.35424
   8   2  11      675.93      653.72      8.40 o   0.41356
  10   2  11        1.42        7.56      1.68 o   0.47784
  12   2  11      143.40      147.89      6.72 o   0.54533
  14   2  11       25.00       33.61      3.36 o   0.61497
 -15   3  11      168.47      178.13     13.44 o   0.60362
 -13   3  11       11.63       10.92      2.52 o   0.53528
 -11   3  11     3815.56     3827.37     36.97 o   0.46951
  -9   3  11     5198.26     5419.66     45.37 o   0.40757
  -7   3  11       39.92       39.49      2.52 o   0.35147
  -5   3  11        9.52       32.77      2.52 o   0.30447
  -3   3  11    19618.42    20297.27    105.03 o   0.27133
  -1   3  11        7.41       14.28      1.68 o   0.25747
   1   3  11     7216.13     7583.33     37.81 o   0.26592
   3   3  11     8358.77     9316.78     56.30 o   0.29477
   5   3  11       12.61        8.40      1.68 o   0.33884
   7   3  11      408.65      394.92      6.72 o   0.39305
   9   3  11    10819.25    10896.46     61.34 o   0.45377
  11   3  11     1154.24     1198.21     15.96 o   0.51873
  13   3  11      212.93      232.75      9.24 o   0.58653
 -14   4  11       13.13       16.81      3.36 o   0.57857
 -12   4  11      331.60      352.91     10.08 o   0.51263
 -10   4  11      181.61      182.34      6.72 o   0.45009
  -8   4  11       22.40       26.89      2.52 o   0.39259
  -6   4  11        0.02        3.36      1.68 o   0.34267
  -4   4  11      699.13      662.12     10.08 o   0.30408
  -2   4  11       67.79       82.35      2.52 o   0.28154
   0   4  11     5819.50     5984.31     34.45 o   0.27895
   2   4  11        0.09       15.96      1.68 o   0.29683
   4   4  11     2233.68     2456.91     30.25 o   0.33190
   6   4  11     1999.85     2092.24     15.96 o   0.37941
   8   4  11     1300.17     1402.39     18.49 o   0.43532
  10   4  11      747.64      794.04     10.92 o   0.49679
  12   4  11     3139.54     3226.59     42.85 o   0.56201
 -13   5  11        0.12        2.52      3.36 o   0.55781
 -11   5  11       20.81       26.89      3.36 o   0.49505
  -9   5  11      169.84      210.90      7.56 o   0.43674
  -7   5  11      113.36      126.88      4.20 o   0.38491
  -5   5  11     1430.19     1407.43     15.96 o   0.34253
  -3   5  11     8624.22     9153.77     54.62 o   0.31345
  -1   5  11      557.42      663.80      8.40 o   0.30153
   1   5  11      684.55      839.42     10.92 o   0.30878
   3   5  11     3814.65     3741.67     26.89 o   0.33394
   5   5  11      553.70      612.55      8.40 o   0.37342
   7   5  11     1958.34     1887.22     15.96 o   0.42322
   9   5  11      520.57      510.04     10.92 o   0.48015
  11   5  11       31.82       31.93      3.36 o   0.54196
  13   5  11        1.17        0.00      2.52 o   0.60716
 -14   6  11      122.88      136.12      5.04 o   0.60459
 -12   6  11       10.91        5.88      3.36 o   0.54183
 -10   6  11       92.54       94.11      4.20 o   0.48308
  -8   6  11        0.05        4.20      1.68 o   0.43002
  -6   6  11       37.86       44.53      2.52 o   0.38498
  -4   6  11     1050.08     1104.94     14.28 o   0.35108
  -2   6  11      420.95      356.27      8.40 o   0.33174
   0   6  11     5594.07     5540.66     36.13 o   0.32954
   2   6  11      197.12      180.66      5.88 o   0.34481
   4   6  11     2125.83     2141.82     17.65 o   0.37542
   6   6  11       72.44       69.74      3.36 o   0.41802
   8   6  11      728.18      743.63     12.60 o   0.46935
  10   6  11      561.20      579.78     10.92 o   0.52687
  12   6  11       94.13       92.43      5.88 o   0.58876
 -13   7  11      651.65      694.05     13.44 o   0.59000
 -11   7  11      138.75       99.15      5.04 o   0.53105
  -9   7  11     1140.86     1189.80     22.69 o   0.47716
  -7   7  11      646.25      660.44      9.24 o   0.43024
  -5   7  11        7.35       15.12      1.68 o   0.39278
  -3   7  11     1958.67     1928.39     19.33 o   0.36769
  -1   7  11        0.34        3.36      1.68 o   0.35758
   1   7  11     1460.51     1426.76     17.65 o   0.36372
   3   7  11     2996.14     2834.19     24.37 o   0.38531
   5   7  11       11.07       18.49      2.52 o   0.41998
   7   7  11     2763.84     2942.58     27.73 o   0.46482
   9   7  11        6.42        6.72      2.52 o   0.51719
  11   7  11       98.10       95.79      4.20 o   0.57503
 -12   8  11      124.56      120.16      5.88 o   0.58024
 -10   8  11        2.54        8.40      2.52 o   0.52580
  -8   8  11        0.50        0.00      2.52 o   0.47751
  -6   8  11        1.60        4.20      1.68 o   0.43739
  -4   8  11     1621.64     1753.62     31.09 o   0.40787
  -2   8  11       36.64       35.29      2.52 o   0.39135
   0   8  11      228.63      252.92      5.88 o   0.38949
   2   8  11     1492.14     1407.43     14.28 o   0.40249
   4   8  11     1027.47      948.65     14.28 o   0.42900
   6   8  11        0.45        3.36      2.52 o   0.46674
   8   8  11      704.39      662.12     10.92 o   0.51322
  10   8  11       12.06       13.44      2.52 o   0.56630
 -11   9  11      188.87      192.42      6.72 o   0.57556
  -9   9  11        3.29       10.08      2.52 o   0.52625
  -7   9  11       34.97       41.17      3.36 o   0.48411
  -5   9  11      702.45      730.18     13.44 o   0.45115
  -3   9  11       44.87       36.97      3.36 o   0.42948
  -1   9  11      506.82      547.01     10.08 o   0.42086
   1   9  11      621.37      632.71     10.08 o   0.42608
   3   9  11     1246.28     1286.43     19.33 o   0.44466
   5   9  11       66.04       82.35      5.04 o   0.47502
   7   9  11      252.89      271.40      6.72 o   0.51509
   9   9  11       40.58       68.06      4.20 o   0.56280
  11   9  11      546.86      541.97     10.92 o   0.61638
 -10  10  11       22.08       12.60      2.52 o   0.57610
  -8  10  11        1.16        3.36      1.68 o   0.53238
  -6  10  11      987.52      946.13     13.44 o   0.49672
  -4  10  11      989.56      998.23     17.65 o   0.47093
  -2  10  11     2340.44     2377.09     26.05 o   0.45669
   0  10  11     2742.02     2752.68     32.77 o   0.45510
   2  10  11        8.15        9.24      3.36 o   0.46628
   4  10  11     1317.75     1304.08     16.81 o   0.48935
   6  10  11       32.96       46.21      4.20 o   0.52274
   8  10  11        0.24        1.68      1.68 o   0.56463
  10  10  11      651.72      778.92     18.49 o   0.61328
  -9  11  11        0.53        5.04      1.68 o   0.58182
  -7  11  11        2.37        3.36      2.52 o   0.54400
  -5  11  11     1348.32     1356.18     21.01 o   0.51488
  -3  11  11      946.38      970.50     21.01 o   0.49601
  -1  11  11      985.70     1063.77     20.17 o   0.48857
   1  11  11      614.64      641.96     15.12 o   0.49307
   3  11  11      398.62      352.07      9.24 o   0.50921
   5  11  11      272.28      244.51      8.40 o   0.53593
   7  11  11      124.55      130.24      5.04 o   0.57174
   9  11  11        1.27        4.20      1.68 o   0.61507
  -8  12  11        8.47       10.08      2.52 o   0.59259
  -6  12  11      395.20      405.00     10.92 o   0.56076
  -4  12  11       63.51       55.46      5.04 o   0.53805
  -2  12  11       82.42       72.26      4.20 o   0.52564
   0  12  11      840.45      785.64     20.17 o   0.52426
   2  12  11      378.65      361.31     15.96 o   0.53399
   4  12  11      130.67      125.20      6.72 o   0.55425
   6  12  11      178.45      169.73      6.72 o   0.58394
   8  12  11       64.56       63.02      5.04 o   0.62172
  -7  13  11        7.03        5.04      5.04 o   0.60813
  -5  13  11      167.47      172.25      5.88 o   0.58223
  -3  13  11      344.79      364.67     10.08 o   0.56561
  -1  13  11       49.72       56.30      5.04 o   0.55910
   1  13  11      445.39      466.34     15.96 o   0.56304
   3  13  11       10.23       12.60      3.36 o   0.57722
   5  13  11       23.36       10.92      3.36 o   0.60092
  -4  14  11      284.15      284.85      7.56 o   0.60791
  -2  14  11      900.26      865.47     27.73 o   0.59695
   0  14  11      995.47      994.02     45.37 o   0.59573
   2  14  11      237.34      268.04     11.76 o   0.60431
   4  14  11      120.00      110.07      7.56 o   0.62228
 -14   0  12       10.42       14.28     10.08 o   0.56339
 -12   0  12      542.38      583.98     18.49 o   0.49584
 -10   0  12    15020.16    15345.63    171.41 o   0.43134
  -8   0  12     1447.09     1504.90     25.21 o   0.37148
  -6   0  12       68.30      118.48      5.04 o   0.31890
  -4   0  12    33314.23    36534.41    256.28 o   0.27775
  -2   0  12       73.50       57.98      2.52 o   0.25365
   0   0  12      207.31      191.58      6.72 o   0.25157
   2   0  12    56025.59    55945.20    426.85 o   0.27201
   4   0  12      570.07      595.74     10.92 o   0.31055
   6   0  12     2809.16     2782.93     25.21 o   0.36144
   8   0  12    17722.83    17665.58    155.45 o   0.42023
  10   0  12     2063.60     2309.87     31.09 o   0.48404
  12   0  12      166.74      187.38      9.24 o   0.55113
  14   0  12       16.84        5.04      4.20 o   0.62044
 -15   1  12        0.48        8.40      5.04 o   0.59928
 -13   1  12       60.65       49.58      5.88 o   0.53076
 -11   1  12      253.83      247.88      9.24 o   0.46478
  -9   1  12      964.66      887.31     10.92 o   0.40261
  -7   1  12        0.09        0.84      1.68 o   0.34629
  -5   1  12       12.23        6.72      1.68 o   0.29915
  -3   1  12        0.51        6.72      1.68 o   0.26611
  -1   1  12     2109.55     2066.19     13.44 o   0.25276
   1   1  12     5025.60     4837.36     31.09 o   0.26213
   3   1  12     4970.60     5177.67     35.29 o   0.29204
   5   1  12     1341.18     1473.81     14.28 o   0.33706
   7   1  12      219.35      255.44      5.04 o   0.39203
   9   1  12       12.48       14.28      2.52 o   0.45334
  11   1  12     1787.76     1828.40     19.33 o   0.51874
  13   1  12      298.85      302.49      7.56 o   0.58687
 -14   2  12      230.63      248.72     10.92 o   0.56883
 -12   2  12      235.11      228.55      7.56 o   0.50201
 -10   2  12     2106.60     2176.27     21.01 o   0.43842
  -8   2  12      642.66      647.84      9.24 o   0.37968
  -6   2  12     1033.21     1065.45     11.76 o   0.32841
  -4   2  12       78.35      149.57      5.04 o   0.28862
  -2   2  12      133.04      215.95      3.36 o   0.26551
   0   2  12     1753.89     1782.19     15.12 o   0.26353
   2   2  12     7877.45     8297.54     72.26 o   0.28310
   4   2  12     1856.31     1907.38     17.65 o   0.32031
   6   2  12     1783.27     1919.15     15.12 o   0.36986
   8   2  12      163.42      154.61      5.04 o   0.42749
  10   2  12      546.82      562.13     10.92 o   0.49036
  12   2  12      484.78      499.95     10.92 o   0.55669
 -15   3  12       16.41       11.76      4.20 o   0.60947
 -13   3  12      265.34      296.61     10.92 o   0.54223
 -11   3  12      366.07      341.14      8.40 o   0.47785
  -9   3  12      605.60      610.87      9.24 o   0.41762
  -7   3  12      188.12      149.57      4.20 o   0.36364
  -5   3  12      932.95      916.72     11.76 o   0.31907
  -3   3  12       34.43       78.98      3.36 o   0.28832
  -1   3  12     3854.79     4355.06     33.61 o   0.27604
   1   3  12     1150.17     1269.63     10.92 o   0.28465
   3   3  12     1308.37     1539.35     17.65 o   0.31241
   5   3  12       13.93        9.24      1.68 o   0.35486
   7   3  12     2495.57     2488.84     21.85 o   0.40743
   9   3  12      240.38      236.11      5.88 o   0.46672
  11   3  12       37.40       43.69      3.36 o   0.53048
  13   3  12        2.04        0.00      2.52 o   0.59727
 -14   4  12       33.60       31.93      4.20 o   0.58484
 -12   4  12      154.12      128.56      6.72 o   0.52008
 -10   4  12       90.17       94.95      5.04 o   0.45900
  -8   4  12     3915.32     3744.19     26.89 o   0.40327
  -6   4  12      435.52      438.61     10.08 o   0.35542
  -4   4  12      328.24      335.26      7.56 o   0.31902
  -2   4  12     3034.38     2977.03     21.85 o   0.29828
   0   4  12      120.28      102.51      5.88 o   0.29651
   2   4  12     3313.52     3529.92     26.05 o   0.31404
   4   4  12     2978.86     2971.99     22.69 o   0.34795
   6   4  12       15.72       11.76      1.68 o   0.39404
   8   4  12     2213.29     2300.63     27.73 o   0.44858
  10   4  12      363.56      403.32      8.40 o   0.50885
  12   4  12      202.70      196.62      6.72 o   0.57304
 -13   5  12        8.24        9.24      3.36 o   0.56449
 -11   5  12       86.00       77.30      5.04 o   0.50296
  -9   5  12      583.25      543.65     12.60 o   0.44614
  -7   5  12     1286.35     1346.93     13.44 o   0.39606
  -5   5  12       43.68       41.17      3.36 o   0.35557
  -3   5  12     5555.27     5811.22     36.97 o   0.32826
  -1   5  12      454.96      438.61      7.56 o   0.31754
   1   5  12       50.69       50.42      3.36 o   0.32505
   3   5  12     1029.20     1083.09     15.12 o   0.34961
   5   5  12     5093.96     5144.06     32.77 o   0.38801
   7   5  12      637.65      611.71     10.92 o   0.43661
   9   5  12       54.45       57.98      4.20 o   0.49240
  11   5  12      441.90      452.06      9.24 o   0.55320
  13   5  12       39.08       26.89      3.36 o   0.61755
 -14   6  12       84.43      106.71      5.88 o   0.61059
 -12   6  12       19.99       16.81      4.20 o   0.54888
 -10   6  12      828.04      831.01     13.44 o   0.49139
  -8   6  12     1141.79     1167.96     14.28 o   0.43979
  -6   6  12      298.78      305.01      6.72 o   0.39637
  -4   6  12        1.26        3.36      1.68 o   0.36409
  -2   6  12       20.41       42.01      4.20 o   0.34606
   0   6  12     8123.41     8060.59     63.86 o   0.34454
   2   6  12      301.63      310.90      6.72 o   0.35973
   4   6  12        0.37       11.76      1.68 o   0.38969
   6   6  12      671.36      648.68     10.08 o   0.43134
   8   6  12      266.11      300.81     10.08 o   0.48167
  10   6  12      810.03      806.65     12.60 o   0.53825
  12   6  12        5.95       18.49      2.52 o   0.59930
 -13   7  12       85.82       95.79      5.04 o   0.59631
 -11   7  12       10.27        2.52      2.52 o   0.53843
  -9   7  12      824.50      819.25     13.44 o   0.48578
  -7   7  12      456.60      457.94      9.24 o   0.44023
  -5   7  12        1.18        9.24      1.68 o   0.40420
  -3   7  12     1174.53     1051.16     16.81 o   0.38040
  -1   7  12      929.86     1029.32     10.08 o   0.37118
   1   7  12      600.95      543.65      8.40 o   0.37762
   3   7  12      286.84      265.52      6.72 o   0.39897
   5   7  12     1098.28     1056.20     15.12 o   0.43301
   7   7  12      316.92      350.39      7.56 o   0.47705
   9   7  12      197.39      206.70      6.72 o   0.52859
  11   7  12      144.98      157.13      5.04 o   0.58564
 -12   8  12       24.50       34.45      4.20 o   0.58683
 -10   8  12      699.20      601.62     13.44 o   0.53345
  -8   8  12      114.75      126.04      5.04 o   0.48633
  -6   8  12        3.94        8.40      2.52 o   0.44745
  -4   8  12      374.78      356.27     10.92 o   0.41912
  -2   8  12     2737.66     2768.65     24.37 o   0.40356
   0   8  12      127.78      116.80      4.20 o   0.40225
   2   8  12       19.04       13.44      2.52 o   0.41534
   4   8  12     1741.56     1818.32     24.37 o   0.44154
   6   8  12       21.49       30.25      2.52 o   0.47871
   8   8  12       78.53       81.50      4.20 o   0.52451
  10   8  12        4.01        3.36      1.68 o   0.57690
 -11   9  12      265.72      244.51      8.40 o   0.58238
  -9   9  12      200.63      217.63      7.56 o   0.53408
  -7   9  12       22.03       25.21      3.36 o   0.49302
  -5   9  12      524.81      541.13     12.60 o   0.46113
  -3   9  12       48.71       40.33      3.36 o   0.44041
  -1   9  12       25.23       32.77      2.52 o   0.43247
   1   9  12      479.77      473.91      9.24 o   0.43802
   3   9  12       18.28       13.44      3.36 o   0.45654
   5   9  12      465.27      452.06      9.24 o   0.48658
   7   9  12      115.96      121.84      5.04 o   0.52615
   9   9  12        4.09        5.88      2.52 o   0.57329
 -10  10  12      202.45      211.74      5.88 o   0.58308
  -8  10  12      311.68      323.50     10.08 o   0.54031
  -6  10  12      152.04      123.52      5.88 o   0.50560
  -4  10  12      998.21      991.50     15.96 o   0.48070
  -2  10  12     1936.39     2056.11     26.05 o   0.46720
   0  10  12     1583.15     1646.91     22.69 o   0.46607
   2  10  12       39.02       47.89      4.20 o   0.47741
   4  10  12      310.75      241.99      7.56 o   0.50037
   6  10  12      128.58      157.13      6.72 o   0.53346
   8  10  12      199.49      220.15      5.88 o   0.57491
  10  10  12        5.49        1.68      1.68 o   0.62308
  -9  11  12       13.35       10.92      1.68 o   0.58891
  -7  11  12       20.22       18.49      2.52 o   0.55194
  -5  11  12      653.18      707.50     16.81 o   0.52365
  -3  11  12      870.35      857.90     16.81 o   0.50550
  -1  11  12     1204.15     1300.72     22.69 o   0.49860
   1  11  12      448.57      515.08     15.12 o   0.50342
   3  11  12        0.72        0.00      1.68 o   0.51962
   5  11  12     1052.09     1058.72     26.05 o   0.54620
   7  11  12       10.02        7.56      1.68 o   0.58173
   9  11  12       66.27       36.13      7.56 o   0.62469
  -8  12  12       76.90       73.10      4.20 o   0.59972
  -6  12  12      158.05      150.41      6.72 o   0.56865
  -4  12  12      221.73      228.55     10.92 o   0.54663
  -2  12  12     3075.68     3209.78     32.77 o   0.53480
   0  12  12       69.78       73.94      5.88 o   0.53381
   2  12  12     1085.39     1038.56     34.45 o   0.54374
   4  12  12     1378.58     1366.26     73.94 o   0.56401
   6  12  12       88.73       93.27      4.20 o   0.59355
  -7  13  12      256.91      244.51      8.40 o   0.61524
  -5  13  12      263.86      252.92      8.40 o   0.59000
  -3  13  12      408.90      457.10     12.60 o   0.57395
  -1  13  12     1982.01     2082.16     29.41 o   0.56789
   1  13  12      789.09      742.79     19.33 o   0.57212
   3  13  12      203.65      207.54     10.92 o   0.58643
   5  13  12       41.67       55.46     10.08 o   0.61010
  -4  14  12       30.06       29.41      3.36 o   0.61551
  -2  14  12     2424.07     2632.53     52.10 o   0.60502
   0  14  12       33.12       24.37      3.36 o   0.60415
   2  14  12        3.60        5.04      3.36 o   0.61294
 -15   1  13      285.10      328.54     14.28 o   0.60589
 -13   1  13      135.18      151.25      7.56 o   0.53859
 -11   1  13      230.74      233.59      9.24 o   0.47413
  -9   1  13     3719.80     3717.30     27.73 o   0.41385
  -7   1  13     2116.15     2131.73     15.96 o   0.35986
  -5   1  13     4122.32     4184.48     42.01 o   0.31539
  -3   1  13      583.24      879.75      8.40 o   0.28495
  -1   1  13      688.32      678.09      7.56 o   0.27326
   1   1  13        9.18       26.05      1.68 o   0.28266
   3   1  13     1313.40     1071.33     11.76 o   0.31125
   5   1  13     2098.02     2240.97     21.85 o   0.35441
   7   1  13       45.46       51.26      2.52 o   0.40753
   9   1  13     1457.43     1535.15     18.49 o   0.46724
  11   1  13      272.06      266.36      6.72 o   0.53131
  13   1  13      860.53      867.15     12.60 o   0.59835
 -14   2  13      156.49      157.97      8.40 o   0.57597
 -12   2  13        8.07        8.40      2.52 o   0.51048
 -10   2  13     1243.67     1220.89     15.12 o   0.44854
  -8   2  13     1553.31     1638.50     14.28 o   0.39183
  -6   2  13       67.82       41.17      2.52 o   0.34298
  -4   2  13     3904.26     3746.71     27.73 o   0.30575
  -2   2  13      269.96      234.43      4.20 o   0.28475
   0   2  13     2164.55     2060.31     16.81 o   0.28361
   2   2  13       18.77       26.05      3.36 o   0.30255
   4   2  13       31.68       57.98      3.36 o   0.33821
   6   2  13      379.91      372.23      6.72 o   0.38599
   8   2  13      212.91      252.08      6.72 o   0.44198
  10   2  13     2883.44     2845.11     26.05 o   0.50344
  12   2  13       67.69       56.30      3.36 o   0.56860
 -15   3  13      546.55      641.96     17.65 o   0.61597
 -13   3  13        2.48        7.56      3.36 o   0.54990
 -11   3  13      137.40      147.89      5.88 o   0.48694
  -9   3  13       98.57       99.15      4.20 o   0.42847
  -7   3  13     1963.46     2056.11     18.49 o   0.37658
  -5   3  13       45.91       47.89      3.36 o   0.33434
  -3   3  13     3640.59     3919.80     26.89 o   0.30580
  -1   3  13       81.52       68.90      2.52 o   0.29494
   1   3  13       99.31      131.08      3.36 o   0.30367
   3   3  13       42.92       36.97      2.52 o   0.33044
   5   3  13       77.09       61.34      2.52 o   0.37137
   7   3  13     3424.49     3600.50     27.73 o   0.42237
   9   3  13       69.15       53.78      3.36 o   0.48023
  11   3  13      366.64      331.90      8.40 o   0.54278
  13   3  13      102.42      120.16      5.04 o   0.60855
 -14   4  13        1.21        1.68      2.52 o   0.59179
 -12   4  13      748.26      809.17     17.65 o   0.52826
 -10   4  13      723.65      779.76     13.44 o   0.46868
  -8   4  13        0.42        0.00      1.68 o   0.41474
  -6   4  13        3.55        5.88      1.68 o   0.36893
  -4   4  13      563.38      597.42     10.92 o   0.33460
  -2   4  13        0.23        3.36      1.68 o   0.31552
   0   4  13     1027.55      997.39     11.76 o   0.31449
   2   4  13     1220.06     1239.38     14.28 o   0.33168
   4   4  13     3139.61     3221.55     21.85 o   0.36450
   6   4  13     1612.88     1695.64     15.96 o   0.40922
   8   4  13        0.42        2.52      2.52 o   0.46240
  10   4  13      599.57      578.94     10.08 o   0.52146
  12   4  13      677.51      693.21     13.44 o   0.58462
 -13   5  13       67.50       80.66      5.04 o   0.57186
 -11   5  13      261.86      265.52      9.24 o   0.51161
  -9   5  13     1050.29     1025.11     15.96 o   0.45631
  -7   5  13        4.54        2.52      1.68 o   0.40797
  -5   5  13        0.32       10.08      1.68 o   0.36935
  -3   5  13     1658.81     1657.83     16.81 o   0.34372
  -1   5  13     6466.58     6727.94     42.85 o   0.33409
   1   5  13       20.72        9.24      1.68 o   0.34182
   3   5  13     1260.85     1281.39     13.44 o   0.36581
   5   5  13     4512.05     4560.92     35.29 o   0.40317
   7   5  13       18.72       21.01      3.36 o   0.45058
   9   5  13      422.99      470.54     10.08 o   0.50523
  11   5  13      521.25      513.40      9.24 o   0.56501
 -14   6  13        7.40       13.44      2.52 o   0.61725
 -12   6  13      328.69      332.74     10.92 o   0.55664
 -10   6  13       26.68       30.25      3.36 o   0.50044
  -8   6  13       37.70       27.73      2.52 o   0.45033
  -6   6  13       32.50       15.96      1.68 o   0.40852
  -4   6  13        7.41        7.56      1.68 o   0.37781
  -2   6  13      603.24      572.22      9.24 o   0.36103
   0   6  13      239.39      245.36      5.88 o   0.36013
   2   6  13        0.09        7.56      4.20 o   0.37523
   4   6  13      397.46      487.35      7.56 o   0.40453
   6   6  13      939.04      951.17     11.76 o   0.44525
   8   6  13       13.37       13.44      2.52 o   0.49457
  10   6  13      436.70      481.47      9.24 o   0.55019
  12   6  13      483.42      553.73     15.12 o   0.61038
 -13   7  13      195.72      206.70      7.56 o   0.60330
 -11   7  13        6.26        9.24      3.36 o   0.54652
  -9   7  13      709.68      739.43     12.60 o   0.49514
  -7   7  13     1171.83     1099.90     14.28 o   0.45098
  -5   7  13     1719.48     1750.26     28.57 o   0.41637
  -3   7  13       42.95       18.49      1.68 o   0.39381
  -1   7  13     4378.11     4330.69     34.45 o   0.38544
   1   7  13      862.71      924.28     10.92 o   0.39216
   3   7  13      874.15      898.24     12.60 o   0.41324
   5   7  13      382.99      292.41      7.56 o   0.44665
   7   7  13       23.82       11.76      2.52 o   0.48987
   9   7  13        0.61        1.68      2.52 o   0.54055
  11   7  13      243.33      277.29      6.72 o   0.59681
 -12   8  13        1.25        5.04      1.68 o   0.59409
 -10   8  13      107.42      101.67      5.88 o   0.54180
  -8   8  13        7.83        5.04      2.52 o   0.49588
  -6   8  13       81.59      113.43      5.04 o   0.45825
  -4   8  13      889.56      885.63     14.28 o   0.43110
  -2   8  13    14920.17    15185.14    148.73 o   0.41647
   0   8  13      518.29      558.77      8.40 o   0.41569
   2   8  13       18.99       19.33      3.36 o   0.42883
   4   8  13     4026.34     3799.65     31.93 o   0.45470
   6   8  13       57.32       72.26      4.20 o   0.49128
   8   8  13       69.14       78.98      4.20 o   0.53638
  10   8  13       54.80       61.34      3.36 o   0.58806
 -11   9  13     1415.16     1407.43     27.73 o   0.58987
  -9   9  13      119.63      105.87      5.88 o   0.54261
  -7   9  13     1733.30     1687.24     22.69 o   0.50264
  -5   9  13        4.23        0.84      2.52 o   0.47183
  -3   9  13     3661.43     3672.77     32.77 o   0.45204
  -1   9  13        0.04        6.72      2.52 o   0.44477
   1   9  13       27.93       27.73      2.52 o   0.45061
   3   9  13     4627.60     4417.23     39.49 o   0.46907
   5   9  13      222.96      220.15      6.72 o   0.49875
   7   9  13        0.87        1.68      2.52 o   0.53780
   9   9  13        0.00        5.88      1.68 o   0.58434
 -10  10  13      330.39      253.76      6.72 o   0.59073
  -8  10  13      315.59      291.57      8.40 o   0.54892
  -6  10  13      128.65      107.55      5.88 o   0.51518
  -4  10  13      144.66      163.01      6.72 o   0.49118
  -2  10  13     2016.01     2035.94     21.85 o   0.47839
   0  10  13     1330.18     1259.55     20.17 o   0.47772
   2  10  13       69.20       80.66      4.20 o   0.48920
   4  10  13       38.38       26.89      3.36 o   0.51202
   6  10  13     1285.89     1218.37     19.33 o   0.54476
   8  10  13        4.89        0.84      1.68 o   0.58577
  -9  11  13      210.85      208.38      5.04 o   0.59665
  -7  11  13      396.85      384.00     10.92 o   0.56055
  -5  11  13      268.92      269.72     10.08 o   0.53310
  -3  11  13      539.77      531.88     13.44 o   0.51567
  -1  11  13       16.35       16.81      2.52 o   0.50931
   1  11  13        4.48        6.72      2.52 o   0.51441
   3  11  13      241.41      217.63      7.56 o   0.53066
   5  11  13      492.19      483.15     12.60 o   0.55707
   7  11  13      242.78      279.81      6.72 o   0.59229
  -8  12  13      512.76      510.88     10.92 o   0.60749
  -6  12  13      141.06      129.40      6.72 o   0.57718
  -4  12  13       31.64       37.81      5.04 o   0.55587
  -2  12  13     2390.21     2412.38     40.33 o   0.54460
   0  12  13      318.94      290.73     13.44 o   0.54401
   2  12  13       65.10       80.66     14.28 o   0.55412
   4  12  13       25.55       33.61      5.04 o   0.57437
   6  12  13      225.51      210.90     15.12 o   0.60374
  -7  13  13       54.68       58.82      5.04 o   0.62298
  -5  13  13       51.04       40.33      3.36 o   0.59840
  -3  13  13     1284.38     1295.68     26.89 o   0.58293
  -1  13  13       85.53       90.75      5.88 o   0.57731
   1  13  13       56.75       41.17      6.72 o   0.58181
   3  13  13      133.31      151.25     10.92 o   0.59623
   5  13  13      264.69      252.92     33.61 o   0.61985
  -2  14  13       38.65       33.61      5.04 o   0.61371
   0  14  13      127.59      126.88      8.40 o   0.61318
   2  14  13      303.83      239.47     13.44 o   0.62217
 -14   0  14       11.52       15.12      3.36 o   0.57848
 -12   0  14      704.88      795.72     19.33 o   0.51370
 -10   0  14     6012.67     5770.05     73.10 o   0.45264
  -8   0  14     6087.30     6004.48     78.14 o   0.39703
  -6   0  14     1091.60     1132.67     16.81 o   0.34948
  -4   0  14    11946.06    12992.06     76.46 o   0.31367
  -2   0  14     7820.24     8070.67     54.62 o   0.29392
   0   0  14      813.28      809.17     16.81 o   0.29350
   2   0  14     1007.05     1174.68     16.81 o   0.31249
   4   0  14      482.25      462.98     13.44 o   0.34771
   6   0  14     8968.93     8893.29     94.95 o   0.39485
   8   0  14     8836.07     8869.76    120.16 o   0.45018
  10   0  14      444.49      405.84     11.76 o   0.51105
  12   0  14      768.74      762.95     18.49 o   0.57570
 -15   1  14      131.32      161.33     19.33 o   0.61315
 -13   1  14      128.88      146.20      7.56 o   0.54711
 -11   1  14      697.70      710.86     14.28 o   0.48421
  -9   1  14     4186.25     4249.18     27.73 o   0.42583
  -7   1  14     1928.00     1960.32     14.28 o   0.37411
  -5   1  14       53.12       48.73      2.52 o   0.33216
  -3   1  14     2994.50     3339.18     20.17 o   0.30407
  -1   1  14      153.06      164.69      4.20 o   0.29383
   1   1  14      834.71      926.80     11.76 o   0.30326
   3   1  14      140.42      163.85      5.04 o   0.33067
   5   1  14     3611.45     3686.21     26.05 o   0.37212
   7   1  14     1323.31     1442.72     13.44 o   0.42350
   9   1  14       70.15       80.66      4.20 o   0.48165
  11   1  14      340.44      348.71      7.56 o   0.54440
  13   1  14      698.67      655.40     13.44 o   0.61033
 -14   2  14      224.71      242.83     10.08 o   0.58378
 -12   2  14       48.26       36.13      3.36 o   0.51966
 -10   2  14     4740.50     4649.15     33.61 o   0.45939
  -8   2  14       54.78       93.27      3.36 o   0.40471
  -6   2  14        5.91        5.88      1.68 o   0.35818
  -4   2  14     1802.13     2046.03     15.96 o   0.32334
  -2   2  14     1199.11     1093.18     12.60 o   0.30422
   0   2  14      393.87      406.68      7.56 o   0.30381
   2   2  14       35.33        9.24      1.68 o   0.32219
   4   2  14     1474.88     1572.96     17.65 o   0.35645
   6   2  14      298.65      304.17      5.88 o   0.40257
   8   2  14     5411.25     5701.15     38.65 o   0.45697
  10   2  14     1725.48     1846.05     19.33 o   0.51704
  12   2  14      212.91      177.29      6.72 o   0.58102
 -15   3  14      416.69      483.15     19.33 o   0.62311
 -13   3  14        0.19        0.00      2.52 o   0.55825
 -11   3  14      986.76     1046.96     15.12 o   0.49676
  -9   3  14     2661.16     2656.05     24.37 o   0.44005
  -7   3  14       65.68       81.50      3.36 o   0.39022
  -5   3  14     1225.69     1218.37     14.28 o   0.35021
  -3   3  14     5842.76     6180.94     52.10 o   0.32369
  -1   3  14     2748.11     3032.49     21.85 o   0.31409
   1   3  14       89.11       93.27      3.36 o   0.32293
   3   3  14     3915.27     4192.05     36.97 o   0.34880
   5   3  14        7.12       15.96      1.68 o   0.38832
   7   3  14      503.82      473.91      9.24 o   0.43780
   9   3  14     3756.05     3931.57     27.73 o   0.49427
  11   3  14      117.51      105.03      5.04 o   0.55559
  13   3  14      122.33      138.64      5.04 o   0.62033
 -14   4  14        0.56        4.20      2.52 o   0.59939
 -12   4  14        3.40        3.36      3.36 o   0.53714
 -10   4  14     2181.36     2209.88     21.85 o   0.47908
  -8   4  14     1033.43     1165.44     13.44 o   0.42693
  -6   4  14      405.25      405.00      7.56 o   0.38310
  -4   4  14      531.72      589.86     11.76 o   0.35074
  -2   4  14      363.51      418.45      7.56 o   0.33320
   0   4  14      265.51      217.63      5.04 o   0.33283
   2   4  14       99.60       91.59      4.20 o   0.34968
   4   4  14      946.58     1032.68     10.92 o   0.38149
   6   4  14     2522.82     2619.08     21.01 o   0.42490
   8   4  14      720.62      735.23     12.60 o   0.47675
  10   4  14      991.61      993.18     13.44 o   0.53460
  12   4  14      334.74      358.79     10.08 o   0.59670
 -13   5  14       54.82       65.54      5.04 o   0.57989
 -11   5  14       82.38       94.11      5.88 o   0.52096
  -9   5  14     1174.18     1153.67     16.81 o   0.46720
  -7   5  14        1.39        4.20      1.68 o   0.42060
  -5   5  14      522.93      534.40      7.56 o   0.38377
  -3   5  14     5642.79     5844.83     51.26 o   0.35973
  -1   5  14     1338.73     1239.38     13.44 o   0.35112
   1   5  14      100.20      143.68      5.04 o   0.35904
   3   5  14        3.64       15.12      2.52 o   0.38248
   5   5  14     4683.22     4552.52     27.73 o   0.41883
   7   5  14      430.43      458.78     10.92 o   0.46508
   9   5  14     1129.49     1258.71     16.81 o   0.51859
  11   5  14       65.51       48.73      2.52 o   0.57733
 -12   6  14       45.59       37.81      4.20 o   0.56507
 -10   6  14     1178.54     1316.68     17.65 o   0.51020
  -8   6  14      468.57      427.69      9.24 o   0.46158
  -6   6  14      345.53      394.92      7.56 o   0.42137
  -4   6  14        0.51        4.20      1.68 o   0.39218
  -2   6  14     1224.81     1258.71     13.44 o   0.37657
   0   6  14      458.39      486.51      7.56 o   0.37625
   2   6  14     1037.48     1121.74     11.76 o   0.39123
   4   6  14      410.98      467.18      7.56 o   0.41990
   6   6  14     2273.67     2310.71     21.01 o   0.45970
   8   6  14        8.66        8.40      2.52 o   0.50802
  10   6  14      981.58      955.37     12.60 o   0.56266
  12   6  14       84.72       68.90      9.24 o   0.62197
 -13   7  14       31.36       52.94      3.36 o   0.61092
 -11   7  14      286.53      254.60      8.40 o   0.55529
  -9   7  14     1962.05     1877.14     24.37 o   0.50519
  -7   7  14      422.54      430.21      9.24 o   0.46243
  -5   7  14      135.06      115.96      5.04 o   0.42921
  -3   7  14     1204.84     1099.06     11.76 o   0.40786
  -1   7  14     1529.23     1535.15     14.28 o   0.40028
   1   7  14       17.98       11.76      2.52 o   0.40725
   3   7  14     1897.53     2113.25     20.17 o   0.42806
   5   7  14     1585.35     1571.28     17.65 o   0.46083
   7   7  14      159.90      178.13      5.88 o   0.50323
   9   7  14      258.60      282.33      7.56 o   0.55306
  11   7  14      121.34      117.64      5.04 o   0.60849
 -12   8  14       66.01       78.98      4.20 o   0.60200
 -10   8  14      450.18      487.35     12.60 o   0.55082
  -8   8  14       95.69       78.98      5.04 o   0.50612
  -6   8  14      148.88      144.52      5.88 o   0.46974
  -4   8  14       65.04       73.94      5.88 o   0.44374
  -2   8  14      237.24      205.86      6.72 o   0.43001
   0   8  14      390.13      391.56      8.40 o   0.42972
   2   8  14     2606.59     2535.90     30.25 o   0.44291
   4   8  14        1.24        5.04      2.52 o   0.46842
   6   8  14       64.96       63.02      4.20 o   0.50441
   8   8  14      149.87      165.53      5.88 o   0.54880
  10   8  14      254.87      229.39      6.72 o   0.59974
 -11   9  14      146.43      147.89      5.04 o   0.59800
  -9   9  14      221.70      245.36      8.40 o   0.55180
  -7   9  14        2.27        0.00      2.52 o   0.51294
  -5   9  14      562.48      520.12     11.76 o   0.48320
  -3   9  14       44.07       39.49      3.36 o   0.46434
  -1   9  14      283.84      287.37      8.40 o   0.45770
   1   9  14      913.05      865.47     14.28 o   0.46380
   3   9  14      602.52      591.54     14.28 o   0.48218
   5   9  14      199.75      190.74      6.72 o   0.51149
   7   9  14      109.10       97.47      5.04 o   0.55000
   9   9  14       34.51       48.73      2.52 o   0.59593
 -10  10  14       97.60      126.88      4.20 o   0.59902
  -8  10  14      138.90      141.16      5.88 o   0.55818
  -6  10  14      208.88      197.46      7.56 o   0.52542
  -4  10  14       34.61       48.73      4.20 o   0.50232
  -2  10  14        0.69        4.20      2.52 o   0.49023
   0  10  14     2760.70     2826.63     54.62 o   0.48998
   2  10  14      532.18      515.08     10.92 o   0.50158
   4  10  14      228.82      231.91      8.40 o   0.52425
   6  10  14        0.70        0.84      2.52 o   0.55663
   8  10  14       21.66       17.65      2.52 o   0.59716
  -9  11  14        6.72        6.72      1.68 o   0.60502
  -7  11  14        4.67        9.24      2.52 o   0.56981
  -5  11  14       13.96       19.33      4.20 o   0.54319
  -3  11  14       20.82       27.73      3.36 o   0.52648
  -1  11  14        8.56        0.00      2.52 o   0.52063
   1  11  14       63.87       47.89      4.20 o   0.52601
   3  11  14        0.25        0.84      2.52 o   0.54228
   5  11  14        1.80        3.36      2.52 o   0.56850
   7  11  14        3.22        1.68      1.68 o   0.60339
  -8  12  14       75.04       81.50      4.20 o   0.61587
  -6  12  14       18.04       23.53      3.36 o   0.58635
  -4  12  14      109.11      110.91      6.72 o   0.56573
  -2  12  14      199.19      205.86      8.40 o   0.55503
   0  12  14       49.75       47.89      5.04 o   0.55481
   2  12  14     1042.30     1092.33     24.37 o   0.56508
   4  12  14      528.54      489.87     35.29 o   0.58529
   6  12  14        6.10        4.20      1.68 o   0.61447
  -5  13  14       29.24       37.81      3.36 o   0.60741
  -3  13  14        0.51        7.56      2.52 o   0.59251
  -1  13  14     1925.25     2010.74     29.41 o   0.58732
   1  13  14       11.18       11.76      3.36 o   0.59209
   3  13  14        0.06        0.00      3.36 o   0.60659
  -2  14  14       35.26       27.73      4.20 o   0.62298
 -15   1  15      127.11      165.53      8.40 o   0.62104
 -13   1  15      164.30      157.13      7.56 o   0.55629
 -11   1  15       19.69       24.37      3.36 o   0.49497
  -9   1  15        4.76       14.28      4.20 o   0.43848
  -7   1  15      117.13       90.75      2.52 o   0.38897
  -5   1  15     1328.81     1444.40     14.28 o   0.34939
  -3   1  15       17.70       29.41      1.68 o   0.32342
  -1   1  15       88.51       89.91      4.20 o   0.31446
   1   1  15      191.46      202.50      5.88 o   0.32390
   3   1  15       83.61      147.05      5.04 o   0.35028
   5   1  15     1379.04     1415.83     13.44 o   0.39016
   7   1  15       93.07       94.95      4.20 o   0.43990
   9   1  15     5483.03     5671.74     40.33 o   0.49653
  11   1  15      160.91      152.09      5.04 o   0.55797
  13   1  15      231.89      219.31     13.44 o   0.62278
 -14   2  15        5.86        6.72      3.36 o   0.59222
 -12   2  15        8.13        9.24      2.52 o   0.52951
 -10   2  15      202.89      236.11      7.56 o   0.47093
  -8   2  15     5760.84     5853.24     33.61 o   0.41825
  -6   2  15       77.49       85.71      3.36 o   0.37394
  -4   2  15        4.26        7.56      1.68 o   0.34130
  -2   2  15     2265.84     2538.42     20.17 o   0.32387
   0   2  15     1089.99     1031.84     11.76 o   0.32411
   2   2  15     1573.15     1547.75     15.96 o   0.34198
   4   2  15      461.77      455.42      7.56 o   0.37498
   6   2  15      113.39      132.76      4.20 o   0.41954
   8   2  15     1317.07     1382.22     15.96 o   0.47241
  10   2  15       48.29       47.05      3.36 o   0.53111
  12   2  15      853.76      850.34     28.57 o   0.59392
 -13   3  15      739.13      862.94     16.81 o   0.56726
 -11   3  15      431.50      430.21     10.08 o   0.50725
  -9   3  15        5.08        8.40      2.52 o   0.45231
  -7   3  15     1799.76     1912.43     18.49 o   0.40449
  -5   3  15     1811.15     1739.33     14.28 o   0.36659
  -3   3  15       61.53       79.82      4.20 o   0.34193
  -1   3  15     2098.07     2086.36     18.49 o   0.33346
   1   3  15      175.49      173.09      5.04 o   0.34239
   3   3  15     1226.16     1389.79     15.12 o   0.36744
   5   3  15     1056.76     1039.40     10.92 o   0.40564
   7   3  15       43.16       50.42      3.36 o   0.45368
   9   3  15     1622.89     1638.50     18.49 o   0.50878
  11   3  15      363.10      362.15      9.24 o   0.56889
 -14   4  15       63.62       62.18      4.20 o   0.60762
 -12   4  15       13.85       18.49      4.20 o   0.54667
 -10   4  15     2686.30     2712.35     25.21 o   0.49015
  -8   4  15     1878.91     1891.42     20.17 o   0.43978
  -6   4  15       15.18        8.40      1.68 o   0.39788
  -4   4  15     1984.73     2296.42     21.01 o   0.36737
  -2   4  15      606.68      587.34      9.24 o   0.35123
   0   4  15      859.91      880.59     15.12 o   0.35145
   2   4  15      115.07       98.31      3.36 o   0.36800
   4   4  15        9.99        4.20      1.68 o   0.39885
   6   4  15      337.84      323.50      7.56 o   0.44101
   8   4  15     1075.53     1088.97     15.12 o   0.49158
  10   4  15      143.87      160.49      5.04 o   0.54823
  12   4  15       44.91       65.54      4.20 o   0.60927
 -13   5  15      202.89      241.15      7.56 o   0.58856
 -11   5  15      516.16      598.26     13.44 o   0.53098
  -9   5  15     1765.54     1813.28     25.21 o   0.47876
  -7   5  15        0.09        0.00      2.52 o   0.43387
  -5   5  15      696.13      725.14     10.92 o   0.39877
  -3   5  15      282.78      231.07      5.04 o   0.37623
  -1   5  15     5828.36     5650.73     52.94 o   0.36855
   1   5  15     2476.48     2575.39     20.17 o   0.37664
   3   5  15     1601.49     1625.90     15.96 o   0.39955
   5   5  15      400.45      389.04      7.56 o   0.43494
   7   5  15     1856.36     2114.93     23.53 o   0.48006
   9   5  15     1447.59     1499.02     17.65 o   0.53243
  11   5  15       87.71      101.67      3.36 o   0.59014
 -12   6  15      237.04      236.11      9.24 o   0.57414
 -10   6  15      470.83      557.09     11.76 o   0.52061
  -8   6  15     3072.33     2917.37     50.42 o   0.47349
  -6   6  15        4.94        3.36      2.52 o   0.43485
  -4   6  15      272.83      298.29      6.72 o   0.40712
  -2   6  15     3838.50     4017.27     38.65 o   0.39262
   0   6  15     3192.53     3262.72     22.69 o   0.39282
   2   6  15       33.71       43.69      3.36 o   0.40769
   4   6  15      520.26      517.60      9.24 o   0.43574
   6   6  15        2.59        7.56      1.68 o   0.47463
   8   6  15     4823.34     5162.54     42.85 o   0.52195
  10   6  15      196.06      219.31      5.88 o   0.57562
 -13   7  15      935.68     1083.93     15.96 o   0.61915
 -11   7  15     1480.18     1434.32     26.05 o   0.56469
  -9   7  15      484.64      384.00     10.08 o   0.51590
  -7   7  15      384.24      434.41     10.08 o   0.47454
  -5   7  15        0.64        3.36      2.52 o   0.44268
  -3   7  15     4679.29     4846.61     47.89 o   0.42248
  -1   7  15     7162.96     7479.97     49.58 o   0.41566
   1   7  15      953.67     1051.16     11.76 o   0.42285
   3   7  15      348.02      326.86     10.08 o   0.44338
   5   7  15    10020.40     9901.60     61.34 o   0.47552
   7   7  15       36.31       42.85      3.36 o   0.51710
   9   7  15     1334.30     1236.02     14.28 o   0.56607
  11   7  15        8.66        8.40      5.04 o   0.62066
 -12   8  15      123.82      127.72      6.72 o   0.61052
 -10   8  15      447.09      499.11     11.76 o   0.56048
  -8   8  15        3.34        4.20      2.52 o   0.51700
  -6   8  15       16.83       25.21      3.36 o   0.48187
  -4   8  15      159.06      190.74      5.88 o   0.45700
  -2   8  15       17.31       21.85      2.52 o   0.44413
   0   8  15     2786.20     2859.40     32.77 o   0.44431
   2   8  15       63.63       64.70      5.04 o   0.45751
   4   8  15       69.02       71.42      4.20 o   0.48267
   6   8  15     4661.09     4628.98     68.06 o   0.51805
   8   8  15      661.05      714.22     11.76 o   0.56172
  10   8  15       86.54       68.90      3.36 o   0.61192
 -11   9  15     1791.73     1759.50     23.53 o   0.60674
  -9   9  15      469.71      468.02     11.76 o   0.56162
  -7   9  15        6.14       11.76      2.52 o   0.52387
  -5   9  15      299.39      311.74     10.92 o   0.49520
  -3   9  15        7.15        8.40      2.52 o   0.47723
  -1   9  15      524.27      594.06     10.92 o   0.47120
   1   9  15      320.01      352.91      8.40 o   0.47756
   3   9  15     3439.91     3415.65     31.09 o   0.49582
   5   9  15      144.64      136.12      5.04 o   0.52476
   7   9  15      782.88      701.62     12.60 o   0.56272
   9   9  15      193.82      190.74      5.88 o   0.60802
 -10  10  15      551.65      539.45     12.60 o   0.60791
  -8  10  15      246.71      268.04      7.56 o   0.56807
  -6  10  15      104.93      114.28      5.88 o   0.53629
  -4  10  15      434.33      437.77     15.96 o   0.51407
  -2  10  15      667.46      683.13     13.44 o   0.50266
   0  10  15      344.13      372.23     11.76 o   0.50282
   2  10  15        1.82        5.88      2.52 o   0.51452
   4  10  15     2045.16     2075.44     26.05 o   0.53702
   6  10  15        1.51        0.00      1.68 o   0.56903
   8  10  15        0.61        0.00      1.68 o   0.60906
  -9  11  15       43.98       83.19      4.20 o   0.61399
  -7  11  15      678.27      676.41     12.60 o   0.57967
  -5  11  15       12.56       15.12      3.36 o   0.55389
  -3  11  15      242.06      254.60      9.24 o   0.53789
  -1  11  15      178.89      186.54      9.24 o   0.53255
   1  11  15      693.86      673.89     19.33 o   0.53818
   3  11  15       11.65       14.28      2.52 o   0.55445
   5  11  15      164.70      140.32      5.88 o   0.58047
   7  11  15      181.93      160.49      5.04 o   0.61500
  -6  12  15       78.10       62.18      4.20 o   0.59611
  -4  12  15        8.13        5.04      2.52 o   0.57619
  -2  12  15        2.68        7.56      2.52 o   0.56604
   0  12  15      404.04      493.23     15.96 o   0.56618
   2  12  15        1.54        0.00      2.52 o   0.57659
   4  12  15       27.43       47.89      5.04 o   0.59676
  -5  13  15       95.73      118.48     11.76 o   0.61700
  -3  13  15       70.54       74.78      5.88 o   0.60267
  -1  13  15      160.78      147.89      5.88 o   0.59791
   1  13  15      444.28      353.75     24.37 o   0.60293
   3  13  15      157.17      166.37     11.76 o   0.61750
 -14   0  16        1.83        0.00      2.52 o   0.59614
 -12   0  16      879.02      973.86     25.21 o   0.53426
 -10   0  16     2664.57     2620.76     40.33 o   0.47669
  -8   0  16     1962.62     1938.47     21.85 o   0.42519
  -6   0  16       50.37       74.78      4.20 o   0.38222
  -4   0  16      538.84      599.94     10.08 o   0.35093
  -2   0  16     5094.54     4749.98     51.26 o   0.33460
   0   0  16      541.34      603.31     13.44 o   0.33543
   2   0  16     1365.10     1407.43     21.85 o   0.35330
   4   0  16     1631.00     1874.61     20.17 o   0.38585
   6   0  16     4961.50     5123.05     47.89 o   0.42976
   8   0  16     1962.22     2041.83     31.93 o   0.48192
  10   0  16       68.94       68.90      5.88 o   0.53996
  12   0  16     2391.76     2558.58     43.69 o   0.60218
 -13   1  16      191.27      219.31     11.76 o   0.56611
 -11   1  16       13.71       21.85      3.36 o   0.50636
  -9   1  16      365.04      387.36      7.56 o   0.45176
  -7   1  16     2076.30     2114.09     14.28 o   0.40437
  -5   1  16      305.98      283.17      4.20 o   0.36701
  -3   1  16       45.17       60.50      3.36 o   0.34297
  -1   1  16      782.97      930.17     12.60 o   0.33512
   1   1  16     1187.69     1236.86     15.12 o   0.34459
   3   1  16      138.24      174.77      4.20 o   0.37003
   5   1  16      367.78      387.36      6.72 o   0.40848
   7   1  16      118.68      134.44      5.04 o   0.45666
   9   1  16     1450.23     1481.37     17.65 o   0.51184
  11   1  16        0.00        1.68      1.68 o   0.57198
 -14   2  16       20.13       22.69      4.20 o   0.60128
 -12   2  16      242.95      228.55      7.56 o   0.53999
 -10   2  16      101.68      104.19      5.04 o   0.48311
  -8   2  16     1576.66     1567.92     16.81 o   0.43237
  -6   2  16      655.04      629.35      7.56 o   0.39020
  -4   2  16     1784.13     1790.59     14.28 o   0.35960
  -2   2  16       71.61       79.82      4.20 o   0.34368
   0   2  16      574.69      531.88      9.24 o   0.34449
   2   2  16      618.80      665.48     10.08 o   0.36191
   4   2  16      945.83     1042.76     12.60 o   0.39375
   6   2  16      415.22      392.40      8.40 o   0.43686
   8   2  16      153.08      197.46      5.88 o   0.48827
  10   2  16       12.21       13.44      2.52 o   0.54564
  12   2  16       90.71       73.10      4.20 o   0.60727
 -13   3  16      409.68      487.35     15.12 o   0.57688
 -11   3  16      130.63      150.41      5.88 o   0.51838
  -9   3  16     2784.79     2621.60     23.53 o   0.46519
  -7   3  16      284.87      295.77      6.72 o   0.41932
  -5   3  16     1170.40     1172.16     10.92 o   0.38342
  -3   3  16      833.05      844.46     10.08 o   0.36047
  -1   3  16      891.31      931.01     12.60 o   0.35302
   1   3  16      259.61      300.81      5.88 o   0.36201
   3   3  16       83.61       73.10      3.36 o   0.38631
   5   3  16       91.22       93.27      3.36 o   0.42329
   7   3  16     4469.02     4550.84     33.61 o   0.46995
   9   3  16       38.72       36.13      3.36 o   0.52373
  11   3  16      104.94      114.28      5.04 o   0.58265
 -14   4  16     1112.13     1317.52     26.05 o   0.61645
 -12   4  16      192.19      259.64     10.08 o   0.55683
 -10   4  16        0.13        6.72      2.52 o   0.50186
  -8   4  16        0.98        4.20      2.52 o   0.45323
  -6   4  16     1845.84     1941.00     16.81 o   0.41319
  -4   4  16      136.66      133.60      4.20 o   0.38442
  -2   4  16      296.38      241.15      5.04 o   0.36958
   0   4  16      199.86      205.86      5.04 o   0.37033
   2   4  16      336.01      315.94      5.88 o   0.38659
   4   4  16     1005.26      905.80     11.76 o   0.41655
   6   4  16      381.05      384.84      9.24 o   0.45751
   8   4  16     1448.64     1501.54     15.96 o   0.50683
  10   4  16       81.38       86.55      4.20 o   0.56231
  12   4  16       47.68       33.61      4.20 o   0.62229
 -13   5  16        1.59        1.68      1.68 o   0.59785
 -11   5  16      315.43      339.46     11.76 o   0.54162
  -9   5  16     3415.68     3329.94     30.25 o   0.49095
  -7   5  16       99.73      116.80      5.04 o   0.44773
  -5   5  16     2902.52     2945.10     23.53 o   0.41429
  -3   5  16     1258.66     1230.98     13.44 o   0.39315
  -1   5  16      770.63      828.49     10.08 o   0.38633
   1   5  16      177.32      145.36      4.20 o   0.39457
   3   5  16      198.07      160.49      5.04 o   0.41697
   5   5  16     2739.67     3018.21     24.37 o   0.45144
   7   5  16      163.27      206.70      6.72 o   0.49546
   9   5  16        5.70        9.24      2.52 o   0.54674
  11   5  16      271.20      294.93     13.44 o   0.60341
 -12   6  16      851.48      994.02     19.33 o   0.58382
 -10   6  16        2.86        3.36      2.52 o   0.53165
  -8   6  16      796.16      770.52     13.44 o   0.48601
  -6   6  16      391.22      346.19      8.40 o   0.44890
  -4   6  16      184.45      174.77      5.88 o   0.42257
  -2   6  16      161.94      143.68      4.20 o   0.40911
   0   6  16      309.27      318.46      6.72 o   0.40979
   2   6  16     4431.45     4509.66     36.13 o   0.42455
   4   6  16      306.72      357.95      8.40 o   0.45199
   6   6  16     2355.18     2346.00     26.89 o   0.49001
   8   6  16        0.94        2.52      2.52 o   0.53635
  10   6  16      269.03      302.49      5.88 o   0.58905
 -11   7  16      196.49      195.78      8.40 o   0.57471
  -9   7  16      702.05      700.77     14.28 o   0.52723
  -7   7  16      139.76      193.26      9.24 o   0.48724
  -5   7  16      520.44      510.88     12.60 o   0.45671
  -3   7  16      393.80      368.87      9.24 o   0.43762
  -1   7  16       65.14      113.43      5.04 o   0.43150
   1   7  16       62.16       57.98      3.36 o   0.43889
   3   7  16      843.60      806.65     14.28 o   0.45914
   5   7  16      895.32      819.25     15.12 o   0.49066
   7   7  16     1210.65     1312.48     19.33 o   0.53144
   9   7  16        0.53        2.52      1.68 o   0.57954
 -12   8  16      324.31      347.87      8.40 o   0.61964
 -10   8  16        0.19        0.00      2.52 o   0.57075
  -8   8  16        0.66        1.68      2.52 o   0.52850
  -6   8  16       37.78       31.09      3.36 o   0.49458
  -4   8  16      127.49      117.64      5.88 o   0.47082
  -2   8  16     1487.88     1509.10     21.01 o   0.45878
   0   8  16      203.67      198.30      6.72 o   0.45938
   2   8  16     1416.98     1403.23     22.69 o   0.47259
   4   8  16       20.45       12.60      2.52 o   0.49739
   6   8  16       18.25       15.96      3.36 o   0.53217
   8   8  16      448.03      460.46      9.24 o   0.57512
 -11   9  16      287.91      256.28      5.88 o   0.61608
  -9   9  16      735.25      632.71     12.60 o   0.57204
  -7   9  16       50.75       42.01      4.20 o   0.53541
  -5   9  16       49.01       31.93      4.20 o   0.50778
  -3   9  16     2412.36     2286.34     26.89 o   0.49069
  -1   9  16     1433.23     1507.42     23.53 o   0.48524
   1   9  16       44.47       46.21      4.20 o   0.49182
   3   9  16      799.68      725.98     17.65 o   0.50997
   5   9  16     1661.99     1663.71     22.69 o   0.53852
   7   9  16      516.51      483.99     10.08 o   0.57592
   9   9  16       38.81       65.54      3.36 o   0.62058
 -10  10  16       19.75       15.96      1.68 o   0.61739
  -8  10  16      103.64       84.03      5.04 o   0.57855
  -6  10  16        0.00        0.00      2.52 o   0.54775
  -4  10  16      116.44      120.16      8.40 o   0.52639
  -2  10  16     1204.79     1276.35     18.49 o   0.51565
   0  10  16      351.28      347.87     11.76 o   0.51619
   2  10  16        1.13        5.04      3.36 o   0.52797
   4  10  16     1730.06     1700.68     24.37 o   0.55029
   6  10  16      316.86      284.01      7.56 o   0.58191
   8  10  16      129.01       72.26      3.36 o   0.62144
  -9  11  16      332.14      312.58     13.44 o   0.62354
  -7  11  16        1.53        3.36      2.52 o   0.59011
  -5  11  16       37.92       51.26      5.04 o   0.56517
  -3  11  16        0.02        0.00      2.52 o   0.54986
  -1  11  16       64.19       54.62      5.88 o   0.54500
   1  11  16       51.40       36.97      5.04 o   0.55087
   3  11  16        0.79        0.00      1.68 o   0.56714
   5  11  16        1.31        2.52      1.68 o   0.59294
  -6  12  16       26.86       42.01      3.36 o   0.60643
  -4  12  16      149.22      161.33      6.72 o   0.58721
  -2  12  16       62.89       69.74      5.88 o   0.57760
   0  12  16      314.08      329.38     10.08 o   0.57808
   2  12  16      194.52      189.06     10.08 o   0.58863
   4  12  16       14.44       21.01      3.36 o   0.60873
  -3  13  16        4.57        9.24      2.52 o   0.61338
  -1  13  16        6.31        3.36      1.68 o   0.60903
   1  13  16      294.13      281.49     11.76 o   0.61429
 -13   1  17       42.15       37.81      3.36 o   0.57651
 -11   1  17     1849.15     1968.72     21.85 o   0.51836
  -9   1  17      258.36      233.59      5.88 o   0.46559
  -7   1  17      597.86      583.14      7.56 o   0.42025
  -5   1  17      466.91      444.50      6.72 o   0.38496
  -3   1  17     8713.21     8728.60     45.37 o   0.36267
  -1   1  17       61.79       99.99      4.20 o   0.35582
   1   1  17     6907.84     7111.94     37.81 o   0.36530
   3   1  17      143.73      112.59      4.20 o   0.38991
   5   1  17       57.22       63.02      3.36 o   0.42704
   7   1  17      511.09      574.74      9.24 o   0.47376
   9   1  17       46.93       54.62      3.36 o   0.52753
  11   1  17      274.18      257.96      5.88 o   0.58641
 -14   2  17      100.91      106.71      5.04 o   0.61092
 -12   2  17       38.84       30.25      3.36 o   0.55107
 -10   2  17     1656.55     1627.58     21.01 o   0.49587
  -8   2  17      899.29      948.65     14.28 o   0.44704
  -6   2  17      245.53      258.80      5.04 o   0.40688
  -4   2  17       74.73      104.19      3.36 o   0.37816
  -2   2  17     5498.50     5555.78     35.29 o   0.36362
   0   2  17     4922.06     4966.76     32.77 o   0.36493
   2   2  17      717.82      669.69      8.40 o   0.38195
   4   2  17      851.85      987.30     12.60 o   0.41273
   6   2  17      659.66      740.27     11.76 o   0.45449
   8   2  17     1560.73     1674.63     18.49 o   0.50450
  10   2  17      705.69      754.55     11.76 o   0.56056
  12   2  17     1060.64     1190.65     19.33 o   0.62104
 -13   3  17      314.60      375.60     11.76 o   0.58710
 -11   3  17       85.09       85.71      5.04 o   0.53011
  -9   3  17        7.10        5.04      2.52 o   0.47864
  -7   3  17     1584.03     1530.95     15.96 o   0.43466
  -5   3  17       86.09       70.58      2.52 o   0.40063
  -3   3  17      311.13      308.37      5.88 o   0.37926
  -1   3  17        0.13       10.08      1.68 o   0.37273
   1   3  17        0.66        5.88      1.68 o   0.38178
   3   3  17        2.61        3.36      1.68 o   0.40539
   5   3  17      785.48      744.47     11.76 o   0.44123
   7   3  17     2462.90     2647.65     23.53 o   0.48659
   9   3  17       96.95      104.19      4.20 o   0.53908
  11   3  17        4.92        3.36      1.68 o   0.59682
 -12   4  17        8.83        6.72      2.52 o   0.56759
 -10   4  17      711.16      694.89     13.44 o   0.51416
  -8   4  17       49.04       19.33      2.52 o   0.46724
  -6   4  17      539.23      528.52      9.24 o   0.42898
  -4   4  17     1234.31     1329.29     13.44 o   0.40185
  -2   4  17     1283.58     1246.94     14.28 o   0.38819
   0   4  17       31.42       57.14      2.52 o   0.38942
   2   4  17      249.76      244.51      5.88 o   0.40541
   4   4  17       14.44       37.81      2.52 o   0.43453
   6   4  17      535.60      540.29     10.92 o   0.47437
   8   4  17        0.01        4.20      2.52 o   0.52249
  10   4  17     1708.89     1828.40     26.05 o   0.57680
 -13   5  17      281.88      313.42      8.40 o   0.60771
 -11   5  17       36.06       42.01      5.04 o   0.55285
  -9   5  17     1039.58     1019.23     15.12 o   0.50371
  -7   5  17      956.81      989.82     15.12 o   0.46212
  -5   5  17       86.28       77.30      5.04 o   0.43028
  -3   5  17      661.85      714.22     10.08 o   0.41045
  -1   5  17      125.48      130.24      5.04 o   0.40442
   1   5  17      295.98      317.62      6.72 o   0.41278
   3   5  17      132.81      118.48      5.04 o   0.43471
   5   5  17        0.55        1.68      1.68 o   0.46830
   7   5  17      147.83      146.20      5.88 o   0.51127
   9   5  17      119.11      139.48      5.04 o   0.56146
  11   5  17       22.58       31.09      2.52 o   0.61711
 -12   6  17      124.37      129.40      6.72 o   0.59409
 -10   6  17      213.25      179.82      7.56 o   0.54327
  -8   6  17     1634.34     1627.58     19.33 o   0.49910
  -6   6  17       61.62       68.06      4.20 o   0.46348
  -4   6  17     2135.58     2147.70     27.73 o   0.43848
  -2   6  17     4610.37     4715.53     30.25 o   0.42600
   0   6  17      526.25      541.97     10.08 o   0.42712
   2   6  17      590.84      627.67     13.44 o   0.44175
   4   6  17       26.95       55.46      3.36 o   0.46862
   6   6  17        0.07        0.84      2.52 o   0.50578
   8   6  17        0.17        0.84      1.68 o   0.55116
  10   6  17     1959.22     2167.02     23.53 o   0.60290
 -11   7  17       27.21       32.77      3.36 o   0.58531
  -9   7  17      616.92      715.90     13.44 o   0.53914
  -7   7  17      373.38      341.98      8.40 o   0.50050
  -5   7  17        2.62        3.36      2.52 o   0.47126
  -3   7  17      123.56      130.24      6.72 o   0.45323
  -1   7  17     3725.09     3713.10     32.77 o   0.44777
   1   7  17      162.94      218.47      7.56 o   0.45534
   3   7  17      771.58      703.30     12.60 o   0.47531
   5   7  17     1212.97     1184.76     29.41 o   0.50622
   7   7  17      497.40      502.47     10.92 o   0.54621
   9   7  17       30.23       32.77      2.52 o   0.59345
 -10   8  17      257.14      242.83      7.56 o   0.58159
  -8   8  17      944.48      968.82     18.49 o   0.54056
  -6   8  17     1934.61     1887.22     29.41 o   0.50785
  -4   8  17      594.87      583.14     11.76 o   0.48515
  -2   8  17     1418.09     1522.55     21.01 o   0.47390
   0   8  17      465.13      493.23     11.76 o   0.47491
   2   8  17     1747.70     1862.85     26.05 o   0.48811
   4   8  17      259.17      291.57      8.40 o   0.51255
   6   8  17      588.86      515.08     11.76 o   0.54673
   8   8  17     1227.54     1183.08     15.12 o   0.58897
  -9   9  17      597.22      621.79     11.76 o   0.58303
  -7   9  17        1.10        0.00      3.36 o   0.54750
  -5   9  17       22.33       21.85      3.36 o   0.52090
  -3   9  17       49.87       36.13      4.20 o   0.50465
  -1   9  17      759.32      837.74     13.44 o   0.49976
   1   9  17      948.79      941.09     19.33 o   0.50655
   3   9  17      323.54      369.71      9.24 o   0.52457
   5   9  17       26.12       12.60      3.36 o   0.55273
   7   9  17       28.76       19.33      2.52 o   0.58958
  -8  10  17       42.72       30.25      3.36 o   0.58959
  -6  10  17        1.33        5.04      2.52 o   0.55976
  -4  10  17      386.50      389.04     13.44 o   0.53925
  -2  10  17      481.13      466.34     14.28 o   0.52914
   0  10  17      455.18      519.28     15.96 o   0.53005
   2  10  17       21.73       23.53      5.88 o   0.54191
   4  10  17      353.79      390.72      9.24 o   0.56402
   6  10  17      219.45      217.63      5.88 o   0.59526
  -7  11  17      121.84      157.97      6.72 o   0.60111
  -5  11  17        0.30        0.00      2.52 o   0.57699
  -3  11  17        4.00        3.36      2.52 o   0.56236
  -1  11  17       53.96       53.78      5.88 o   0.55797
   1  11  17       47.55       37.81      5.04 o   0.56406
   3  11  17       51.51       49.58      5.04 o   0.58030
   5  11  17      597.28      628.51     13.44 o   0.60588
  -6  12  17       75.62       77.30      9.24 o   0.61730
  -4  12  17       40.70       45.37      5.88 o   0.59876
  -2  12  17       24.78       43.69      4.20 o   0.58968
   0  12  17       54.29       29.41      3.36 o   0.59050
   2  12  17      371.35      482.31     33.61 o   0.60116
   4  12  17      501.83      510.04     41.17 o   0.62117
 -12   0  18      168.99      220.99     13.44 o   0.55722
 -10   0  18      201.52      260.48     10.08 o   0.50309
  -8   0  18       58.61       88.23      5.04 o   0.45548
  -6   0  18     8244.20     8797.50     59.66 o   0.41662
  -4   0  18      515.28      512.56     10.92 o   0.38914
  -2   0  18       39.03       27.73      2.52 o   0.37555
   0   0  18      768.00      702.46     13.44 o   0.37736
   2   0  18        1.59        3.36      1.68 o   0.39435
   4   0  18       17.41       20.17      2.52 o   0.42471
   6   0  18        1.00        0.00      2.52 o   0.46582
   8   0  18        0.46        2.52      3.36 o   0.51512
  10   0  18     1048.98     1028.48     17.65 o   0.57050
 -13   1  18        0.67        0.00      1.68 o   0.58748
 -11   1  18      409.51      434.41     10.08 o   0.53091
  -9   1  18       29.74       39.49      3.36 o   0.47995
  -7   1  18      378.67      370.55      7.56 o   0.43656
  -5   1  18     1304.19     1341.05     11.76 o   0.40320
  -3   1  18       45.80       55.46      2.52 o   0.38250
  -1   1  18     5413.04     5492.77     31.09 o   0.37655
   1   1  18        4.19        2.52      1.68 o   0.38604
   3   1  18       59.52       44.53      2.52 o   0.40990
   5   1  18      562.15      514.24     10.08 o   0.44582
   7   1  18        0.09       11.76      2.52 o   0.49116
   9   1  18      181.55      184.86      5.88 o   0.54358
  11   1  18       51.77       81.50      3.36 o   0.60122
 -12   2  18       85.86      107.55      5.04 o   0.56272
 -10   2  18      248.77      284.01      6.72 o   0.50918
  -8   2  18     1363.23     1299.88     14.28 o   0.46219
  -6   2  18     1855.83     1933.43     15.96 o   0.42394
  -4   2  18     1949.58     2064.51     14.28 o   0.39697
  -2   2  18     4274.16     4305.48     36.97 o   0.38366
   0   2  18       97.82      121.00      3.36 o   0.38543
   2   2  18      346.74      398.28      6.72 o   0.40208
   4   2  18      643.00      643.64     10.08 o   0.43190
   6   2  18      491.36      509.20     10.08 o   0.47238
   8   2  18      113.29       93.27      4.20 o   0.52107
  10   2  18     1120.37     1127.63     14.28 o   0.57587
 -13   3  18      255.33      267.20     11.76 o   0.59787
 -11   3  18       84.16      102.51      6.72 o   0.54239
  -9   3  18     4683.87     4787.79     35.29 o   0.49261
  -7   3  18      840.40      912.52     11.76 o   0.45045
  -5   3  18      843.33      825.13      9.24 o   0.41819
  -3   3  18     1428.40     1396.51     14.28 o   0.39827
  -1   3  18       44.11       54.62      3.36 o   0.39256
   1   3  18      114.04       98.31      3.36 o   0.40168
   3   3  18       48.29       63.86      3.36 o   0.42465
   5   3  18      942.90      912.52     13.44 o   0.45942
   7   3  18      923.27      920.08     13.44 o   0.50354
   9   3  18       34.01       43.69      3.36 o   0.55479
  11   3  18       21.93       27.73      2.52 o   0.61138
 -12   4  18      298.70      323.50     10.92 o   0.57890
 -10   4  18       34.26       26.05      3.36 o   0.52700
  -8   4  18      443.81      452.06     10.08 o   0.48176
  -6   4  18        6.07        4.20      2.52 o   0.44520
  -4   4  18       74.71       77.30      3.36 o   0.41959
  -2   4  18       58.83       65.54      3.36 o   0.40703
   0   4  18      669.45      623.47      9.24 o   0.40869
   2   4  18      135.60      142.84      4.20 o   0.42443
   4   4  18      706.81      672.21     10.92 o   0.45278
   6   4  18       16.17        9.24      2.52 o   0.49155
   8   4  18       89.52       72.26      4.20 o   0.53850
  10   4  18       12.36       10.08      2.52 o   0.59169
 -13   5  18       89.30      102.51      8.40 o   0.61813
 -11   5  18      167.95      195.78      7.56 o   0.56464
  -9   5  18      604.01      534.40     11.76 o   0.51701
  -7   5  18      531.61      472.22      9.24 o   0.47700
  -5   5  18      147.00      119.32      5.04 o   0.44667
  -3   5  18     1761.82     1748.58     19.33 o   0.42808
  -1   5  18      197.32      175.61      5.04 o   0.42277
   1   5  18     1673.32     1741.85     23.53 o   0.43125
   3   5  18      385.23      504.15      9.24 o   0.45272
   5   5  18      939.18      926.80     13.44 o   0.48549
   7   5  18        0.97        3.36      2.52 o   0.52743
   9   5  18      976.26     1075.53     15.12 o   0.57656
 -12   6  18        0.16        5.04      2.52 o   0.60491
 -10   6  18      376.52      406.68     10.92 o   0.55544
  -8   6  18     1288.74     1222.57     20.17 o   0.51272
  -6   6  18      468.11      417.61      9.24 o   0.47853
  -4   6  18      108.18       94.11      5.04 o   0.45480
  -2   6  18     2388.62     2386.33     26.05 o   0.44323
   0   6  18     6475.96     6552.33     52.10 o   0.44477
   2   6  18       23.65       18.49      2.52 o   0.45927
   4   6  18       39.29       21.01      1.68 o   0.48558
   6   6  18      694.26      626.83     11.76 o   0.52192
   8   6  18      208.33      214.27      5.88 o   0.56637
  10   6  18      107.92      115.12      5.88 o   0.61716
 -11   7  18      612.96      651.20     14.28 o   0.59645
  -9   7  18      508.47      507.52     15.96 o   0.55158
  -7   7  18      171.78      125.20      5.88 o   0.51427
  -5   7  18      466.86      535.24     11.76 o   0.48627
  -3   7  18      547.62      542.81     13.44 o   0.46925
  -1   7  18     2186.80     2272.06     26.05 o   0.46441
   1   7  18      924.73      884.79     18.49 o   0.47214
   3   7  18      199.05      220.99      6.72 o   0.49184
   5   7  18      973.24      926.80     17.65 o   0.52215
   7   7  18      503.98      475.59     10.08 o   0.56136
   9   7  18     1224.71     1247.78     15.12 o   0.60776
 -10   8  18      951.69      978.90     15.12 o   0.59298
  -8   8  18      982.81      994.02     17.65 o   0.55315
  -6   8  18       19.85       22.69      3.36 o   0.52162
  -4   8  18       55.90       69.74      4.20 o   0.49995
  -2   8  18     1681.94     1765.38     25.21 o   0.48945
   0   8  18       28.10       27.73      3.36 o   0.49084
   2   8  18       30.81       26.05      3.36 o   0.50402
   4   8  18       60.75       73.94      5.04 o   0.52810
   6   8  18      418.00      454.58     10.08 o   0.56170
   8   8  18       73.95       84.03      3.36 o   0.60322
  -9   9  18        2.56        3.36      2.52 o   0.59456
  -7   9  18       65.29       82.35      5.88 o   0.56012
  -5   9  18      412.78      404.16     11.76 o   0.53453
  -3   9  18      212.51      212.59      8.40 o   0.51909
  -1   9  18       23.45       14.28      3.36 o   0.51472
   1   9  18       62.40       68.90      5.88 o   0.52170
   3   9  18       22.75       16.81      3.36 o   0.53960
   5   9  18      403.91      397.44      9.24 o   0.56736
   7   9  18      108.46       79.82      3.36 o   0.60365
  -8  10  18       16.74        6.72      2.52 o   0.60116
  -6  10  18       17.44        8.40      2.52 o   0.57228
  -4  10  18      702.66      730.18     17.65 o   0.55260
  -2  10  18        0.25        2.52      2.52 o   0.54312
   0  10  18      189.15      181.50     17.65 o   0.54437
   2  10  18       54.83       68.90      5.88 o   0.55628
   4  10  18      340.52      343.67      8.40 o   0.57820
   6  10  18      172.49      154.61      5.04 o   0.60903
  -7  11  18       79.65      147.05      5.88 o   0.61262
  -5  11  18        1.16        0.00      2.52 o   0.58931
  -3  11  18       41.06       57.98      5.04 o   0.57535
  -1  11  18       75.26       90.75      5.88 o   0.57141
   1  11  18     1336.13     1336.01     24.37 o   0.57771
   3  11  18      225.30      192.42      6.72 o   0.59392
   5  11  18      209.63      200.82     12.60 o   0.61925
  -4  12  18      512.75      573.90     20.17 o   0.61082
  -2  12  18      219.53      203.34      7.56 o   0.60225
   0  12  18       41.12       34.45      3.36 o   0.60338
   2  12  18       64.37       72.26      5.88 o   0.61415
 -13   1  19      124.93      156.29     11.76 o   0.59899
 -11   1  19      203.09      203.34      7.56 o   0.54398
  -9   1  19     1350.01     1338.53     16.81 o   0.49478
  -7   1  19      369.20      337.78      7.56 o   0.45326
  -5   1  19      207.91      257.12      5.04 o   0.42170
  -3   1  19     7030.13     7165.72     36.97 o   0.40245
  -1   1  19     3838.14     4136.59     29.41 o   0.39731
   1   1  19      688.16      658.76      7.56 o   0.40681
   3   1  19      117.67      115.12      4.20 o   0.42998
   5   1  19      746.37      668.00     10.92 o   0.46478
   7   1  19      387.49      381.48      9.24 o   0.50883
   9   1  19      185.42      198.30      5.88 o   0.55996
  11   1  19     2050.54     2069.55     73.10 o   0.61640
 -12   2  19        3.48        6.72      3.36 o   0.57489
 -10   2  19      528.40      572.22     10.08 o   0.52298
  -8   2  19       12.66       11.76      2.52 o   0.47778
  -6   2  19      216.64      194.10      5.88 o   0.44134
  -4   2  19      154.44      157.97      4.20 o   0.41599
  -2   2  19        1.29        1.68      1.68 o   0.40380
   0   2  19      130.32      139.48      4.20 o   0.40598
   2   2  19      987.48      993.18     10.92 o   0.42230
   4   2  19      825.66      796.56     13.44 o   0.45122
   6   2  19      181.02      177.29      5.88 o   0.49052
   8   2  19        3.84        5.88      2.52 o   0.53794
  10   2  19       23.73       16.81      2.52 o   0.59152
 -13   3  19      530.77      617.59     15.96 o   0.60918
 -11   3  19       39.00       42.85      5.04 o   0.55519
  -9   3  19       36.62       29.41      3.36 o   0.50707
  -7   3  19       72.03      124.36      4.20 o   0.46664
  -5   3  19      418.78      443.66      9.24 o   0.43605
  -3   3  19     1875.48     1905.70     19.33 o   0.41747
  -1   3  19     1846.53     1979.65     18.49 o   0.41251
   1   3  19      542.88      519.28      8.40 o   0.42167
   3   3  19       32.32       40.33      3.36 o   0.44407
   5   3  19      382.96      324.34      7.56 o   0.47784
   7   3  19        6.00        2.52      2.52 o   0.52079
   9   3  19      175.10      177.29      5.88 o   0.57085
 -12   4  19       61.33       37.81      3.36 o   0.59074
 -10   4  19       93.23       98.31      6.72 o   0.54036
  -8   4  19       47.23       15.12      2.52 o   0.49673
  -6   4  19     5046.45     4845.77     33.61 o   0.46180
  -4   4  19      263.97      266.36      8.40 o   0.43763
  -2   4  19     4336.86     4413.87     32.77 o   0.42606
   0   4  19     3844.18     3888.71     32.77 o   0.42813
   2   4  19      262.08      247.88      7.56 o   0.44363
   4   4  19     1789.94     1622.54     17.65 o   0.47124
   6   4  19       82.03       56.30      3.36 o   0.50901
   8   4  19       17.86       16.81      2.52 o   0.55484
  10   4  19        6.18        1.68      1.68 o   0.60693
 -11   5  19        0.00        2.52      1.68 o   0.57694
  -9   5  19      283.24      269.72      8.40 o   0.53080
  -7   5  19      701.29      547.85      9.24 o   0.49233
  -5   5  19      624.40      560.45     10.92 o   0.46343
  -3   5  19     2153.80     2046.87     23.53 o   0.44599
  -1   5  19     2912.03     3167.77     33.61 o   0.44136
   1   5  19      502.15      580.62     15.96 o   0.44993
   3   5  19        3.44        4.20      2.52 o   0.47098
   5   5  19     1062.57     1000.75     13.44 o   0.50296
   7   5  19       10.37       10.08      2.52 o   0.54393
   9   5  19      118.95      157.97      5.04 o   0.59203
 -12   6  19        9.66       10.92      2.52 o   0.61625
 -10   6  19       14.25       11.76      3.36 o   0.56813
  -8   6  19        2.32        5.88      2.52 o   0.52681
  -6   6  19      380.16      439.45     12.60 o   0.49401
  -4   6  19      360.88      299.97      8.40 o   0.47149
  -2   6  19     1221.02     1220.05     19.33 o   0.46078
   0   6  19     3451.53     3637.48     32.77 o   0.46269
   2   6  19       94.88       98.31      5.04 o   0.47707
   4   6  19       70.57       47.89      4.20 o   0.50285
   6   6  19      178.96      183.18      5.88 o   0.53840
   8   6  19       44.08       42.85      2.52 o   0.58193
 -11   7  19       15.79       22.69      4.20 o   0.60812
  -9   7  19        6.65        6.72      2.52 o   0.56453
  -7   7  19       58.70       31.09      3.36 o   0.52852
  -5   7  19       19.39       10.92      2.52 o   0.50171
  -3   7  19      545.89      607.51     11.76 o   0.48565
  -1   7  19      237.23      271.40      8.40 o   0.48140
   1   7  19     1226.10     1292.32     19.33 o   0.48926
   3   7  19       41.56       63.02      4.20 o   0.50869
   5   7  19       14.44       20.17      3.36 o   0.53843
   7   7  19     1110.61     1095.70     15.12 o   0.57689
   9   7  19       79.26       93.27      5.04 o   0.62245
 -10   8  19        0.21        2.52      1.68 o   0.60487
  -8   8  19      478.56      405.00     10.08 o   0.56624
  -6   8  19       29.97       26.05      4.20 o   0.53586
  -4   8  19       42.19       46.21      3.36 o   0.51518
  -2   8  19     1948.74     1971.24     26.05 o   0.50539
   0   8  19       94.39      119.32      5.88 o   0.50713
   2   8  19      718.68      788.16     14.28 o   0.52028
   4   8  19      175.94      152.93      7.56 o   0.54402
   6   8  19        0.57        0.00      1.68 o   0.57704
   8   8  19      692.68      597.42     10.08 o   0.61785
  -9   9  19      435.26      436.09      9.24 o   0.60659
  -7   9  19      270.35      348.71     10.92 o   0.57323
  -5   9  19       14.76       15.96      3.36 o   0.54861
  -3   9  19      104.00      105.87      5.88 o   0.53396
  -1   9  19      325.82      353.75     10.92 o   0.53009
   1   9  19      409.14      436.93     12.60 o   0.53725
   3   9  19       21.27       31.93      4.20 o   0.55500
   5   9  19      548.86      530.20      9.24 o   0.58238
   7   9  19       81.56       57.98      3.36 o   0.61811
  -8  10  19       12.02       10.92      2.52 o   0.61323
  -6  10  19       15.06        8.40      1.68 o   0.58529
  -4  10  19      318.90      292.41     10.08 o   0.56641
  -2  10  19     1258.41     1201.57     18.49 o   0.55753
   0  10  19      323.69      351.23     14.28 o   0.55910
   2  10  19      608.12      651.20     15.12 o   0.57106
   4  10  19        5.22        6.72      1.68 o   0.59277
   6  10  19      402.15      416.77     18.49 o   0.62321
  -5  11  19      137.94      139.48      5.88 o   0.60212
  -3  11  19      145.94      122.68      5.88 o   0.58880
  -1  11  19      607.72      574.74     21.85 o   0.58530
   1  11  19      442.57      493.23     15.12 o   0.59179
   3  11  19       40.11       27.73      4.20 o   0.60795
  -4  12  19       56.61       30.25      4.20 o   0.62334
  -2  12  19       10.78       27.73      4.20 o   0.61528
   0  12  19       86.81       97.47      7.56 o   0.61671
 -12   0  20       39.86       52.10      5.88 o   0.58230
 -10   0  20       15.02       20.17      3.36 o   0.53149
  -8   0  20     1219.19     1106.62     21.01 o   0.48749
  -6   0  20     1655.91     1668.75     27.73 o   0.45228
  -4   0  20      912.70      911.68     16.81 o   0.42805
  -2   0  20      870.56      893.19     16.81 o   0.41670
   0   0  20     1361.70     1437.68     26.89 o   0.41929
   2   0  20      538.91      485.67     12.60 o   0.43557
   4   0  20      405.61      372.23     10.92 o   0.46410
   6   0  20      602.37      592.38     15.12 o   0.50280
   8   0  20     1341.19     1516.67     26.05 o   0.54952
  10   0  20      628.77      613.39     15.96 o   0.60240
 -13   1  20        2.37        0.84      2.52 o   0.61099
 -11   1  20       52.73       50.42      4.20 o   0.55754
  -9   1  20        7.96        5.04      1.68 o   0.51004
  -7   1  20      988.07      978.06     14.28 o   0.47029
  -5   1  20      163.35      193.26      5.88 o   0.44041
  -3   1  20     3065.38     3003.92     24.37 o   0.42250
  -1   1  20       66.14       68.06      3.36 o   0.41808
   1   1  20      649.76      660.44      8.40 o   0.42759
   3   1  20        6.10        6.72      2.52 o   0.45014
   5   1  20      221.73      270.56      6.72 o   0.48391
   7   1  20       18.53       14.28      2.52 o   0.52674
   9   1  20       45.72       52.94      3.36 o   0.57663
 -12   2  20        0.10        5.88      2.52 o   0.58756
 -10   2  20       64.85       66.38      4.20 o   0.53725
  -8   2  20     3306.54     3169.45     25.21 o   0.49377
  -6   2  20       11.80       20.17      2.52 o   0.45904
  -4   2  20      242.90      263.00      7.56 o   0.43518
  -2   2  20    12796.16    13107.18     68.90 o   0.42402
   0   2  20      222.74      242.83      5.88 o   0.42657
   2   2  20      437.02      476.43      8.40 o   0.44258
   4   2  20      918.48      825.13     12.60 o   0.47069
   6   2  20        3.80        5.04      2.52 o   0.50888
   8   2  20     1366.26     1351.13     19.33 o   0.55509
  10   2  20     2065.55     2309.03     36.97 o   0.60749
 -13   3  20       20.25       22.69      4.20 o   0.62099
 -11   3  20       92.81       99.99      6.72 o   0.56848
  -9   3  20      173.93      219.31      7.56 o   0.52197
  -7   3  20      642.37      639.44     10.08 o   0.48321
  -5   3  20     4407.19     4276.91     35.29 o   0.45418
  -3   3  20      910.45      960.41     16.81 o   0.43683
  -1   3  20     3604.84     3675.29     40.33 o   0.43256
   1   3  20     2643.39     2565.31     29.41 o   0.44176
   3   3  20      911.11      783.96     12.60 o   0.46362
   5   3  20      107.52      111.75      5.04 o   0.49647
   7   3  20       91.33       94.95      5.04 o   0.53831
   9   3  20      243.57      304.17      7.56 o   0.58721
 -12   4  20       86.31      119.32      5.88 o   0.60308
 -10   4  20       18.03       35.29      3.36 o   0.55418
  -8   4  20      370.61      353.75      9.24 o   0.51213
  -6   4  20      172.18      125.20      5.04 o   0.47874
  -4   4  20       56.60       54.62      4.20 o   0.45591
  -2   4  20        0.20        0.84      2.52 o   0.44527
   0   4  20     1047.31     1087.29     20.17 o   0.44770
   2   4  20      191.71      218.47      6.72 o   0.46298
   4   4  20       41.66       42.01      3.36 o   0.48992
   6   4  20        9.11       10.92      2.52 o   0.52672
   8   4  20      685.31      674.73     10.08 o   0.57149
  10   4  20      227.68      254.60      6.72 o   0.62251
 -11   5  20       45.55       40.33      4.20 o   0.58974
  -9   5  20       37.87       26.89      3.36 o   0.54505
  -7   5  20      305.85      347.03      9.24 o   0.50805
  -5   5  20      116.05      102.51      5.04 o   0.48053
  -3   5  20     1734.23     1676.31     22.69 o   0.46416
  -1   5  20     3681.69     3839.14     34.45 o   0.46015
   1   5  20      949.68      931.85     18.49 o   0.46880
   3   5  20     2183.45     2043.51     20.17 o   0.48946
   5   5  20        1.89        4.20      1.68 o   0.52068
   7   5  20      443.77      414.25      9.24 o   0.56072
   9   5  20      267.68      309.21     15.12 o   0.60782
 -10   6  20       11.29       13.44      2.52 o   0.58129
  -8   6  20        4.02        3.36      2.52 o   0.54135
  -6   6  20       30.53       31.09      4.20 o   0.50988
  -4   6  20       15.63       12.60      2.52 o   0.48851
  -2   6  20      266.80      261.32      8.40 o   0.47860
   0   6  20     1270.04     1314.16     20.17 o   0.48085
   2   6  20     3918.27     3905.52     43.69 o   0.49511
   4   6  20      193.39      178.13      6.72 o   0.52039
   6   6  20        9.31       13.44      2.52 o   0.55518
   8   6  20      610.09      547.01     13.44 o   0.59782
 -11   7  20      244.67      270.56     12.60 o   0.62027
  -9   7  20        6.91        6.72      2.52 o   0.57795
  -7   7  20       20.48       26.89      4.20 o   0.54320
  -5   7  20       18.05       15.12      2.52 o   0.51754
  -3   7  20      104.54      119.32      5.04 o   0.50239
  -1   7  20     1548.07     1472.97     23.53 o   0.49868
   1   7  20       30.88       19.33      5.04 o   0.50668
   3   7  20        1.80        6.72      1.68 o   0.52585
   5   7  20      903.49      867.99     15.12 o   0.55503
   7   7  20      261.24      266.36      6.72 o   0.59275
 -10   8  20      214.24      189.90      6.72 o   0.61725
  -8   8  20       41.94       46.21      4.20 o   0.57980
  -6   8  20      490.96      557.09     15.12 o   0.55053
  -4   8  20       75.98       99.99      5.04 o   0.53079
  -2   8  20     1068.86     1008.31     21.01 o   0.52169
   0   8  20      128.98      142.00      8.40 o   0.52376
   2   8  20      153.92      139.48      6.72 o   0.53688
   4   8  20      121.82      151.25      5.88 o   0.56027
   6   8  20      255.60      252.08      6.72 o   0.59272
  -9   9  20      678.67      652.88     10.08 o   0.61910
  -7   9  20      244.63      229.39      7.56 o   0.58679
  -5   9  20      376.37      390.72     10.08 o   0.56313
  -3   9  20        3.74        5.04      2.52 o   0.54923
  -1   9  20      304.92      276.44     13.44 o   0.54584
   1   9  20      127.83      152.09      8.40 o   0.55316
   3   9  20      397.27      387.36     10.08 o   0.57076
   5   9  20        2.57        3.36      1.68 o   0.59776
  -6  10  20       14.00       26.05      3.36 o   0.59874
  -4  10  20      424.24      460.46     11.76 o   0.58065
  -2  10  20       28.37       26.89      5.88 o   0.57234
   0  10  20       43.28       26.89      4.20 o   0.57423
   2  10  20        1.47        4.20      2.52 o   0.58622
   4  10  20      340.29      329.38     10.08 o   0.60772
  -5  11  20      411.36      472.22     35.29 o   0.61537
  -3  11  20      155.46      132.76      9.24 o   0.60268
  -1  11  20      188.38      158.81      6.72 o   0.59959
   1  11  20      770.96      767.16     52.10 o   0.60626
   3  11  20      158.96      126.04     14.28 o   0.62237
 -11   1  21        5.00        9.24      2.52 o   0.57154
  -9   1  21      103.50      119.32      5.04 o   0.52569
  -7   1  21      250.42      201.66      6.72 o   0.48763
  -5   1  21      308.02      263.00      6.72 o   0.45932
  -3   1  21     3910.18     3849.22     31.93 o   0.44263
  -1   1  21     6789.11     6911.96     51.26 o   0.43888
   1   1  21      914.87      982.26     13.44 o   0.44839
   3   1  21     1026.59     1026.80     13.44 o   0.47037
   5   1  21      280.68      270.56      6.72 o   0.50318
   7   1  21      186.64      173.93      6.72 o   0.54487
   9   1  21      290.95      348.71      9.24 o   0.59357
 -12   2  21       19.93       16.81      2.52 o   0.60070
 -10   2  21      275.35      282.33      9.24 o   0.55195
  -8   2  21      340.59      378.96      8.40 o   0.51011
  -6   2  21      215.99      271.40      8.40 o   0.47700
  -4   2  21      280.62      280.65      6.72 o   0.45453
  -2   2  21      364.24      372.23      8.40 o   0.44431
   0   2  21     2057.27     2136.78     21.85 o   0.44719
   2   2  21     2392.16     2461.11     28.57 o   0.46293
   4   2  21        1.05        4.20      1.68 o   0.49027
   6   2  21     1382.33     1378.86     16.81 o   0.52744
   8   2  21       71.54       72.26      4.20 o   0.57250
  10   2  21      115.19       87.39      6.72 o   0.62376
 -11   3  21       83.47      102.51      5.88 o   0.58221
  -9   3  21       44.23       42.85      4.20 o   0.53727
  -7   3  21     1933.13     1937.63     24.37 o   0.50010
  -5   3  21     2937.83     3043.41     29.41 o   0.47254
  -3   3  21      462.11      467.18     11.76 o   0.45633
  -1   3  21     3569.49     3672.77     34.45 o   0.45269
   1   3  21      529.19      604.15     10.92 o   0.46192
   3   3  21       40.17       41.17      3.36 o   0.48328
   5   3  21     1482.08     1374.66     17.65 o   0.51527
   7   3  21      353.59      381.48      9.24 o   0.55606
   9   3  21       84.05       86.55      3.36 o   0.60386
 -12   4  21        0.12        0.84      2.52 o   0.61588
 -10   4  21       98.75       94.11      5.04 o   0.56844
  -8   4  21      183.68      212.59      7.56 o   0.52791
  -6   4  21     1101.12     1125.11     15.12 o   0.49599
  -4   4  21     1773.30     1777.15     23.53 o   0.47442
  -2   4  21     1392.78     1315.84     19.33 o   0.46464
   0   4  21        0.61        0.84      2.52 o   0.46739
   2   4  21     3177.70     3225.75     35.29 o   0.48246
   4   4  21       26.42       26.05      2.52 o   0.50876
   6   4  21        0.20        5.88      2.52 o   0.54467
   8   4  21       32.53       31.93      2.52 o   0.58841
 -11   5  21      131.65      121.84      5.88 o   0.60299
  -9   5  21      131.62      161.33      6.72 o   0.55972
  -7   5  21      566.15      559.61     10.92 o   0.52415
  -5   5  21       11.46        3.36      2.52 o   0.49792
  -3   5  21       77.57       85.71      5.04 o   0.48256
  -1   5  21       74.13       94.11      5.04 o   0.47912
   1   5  21     1004.34     1115.02     20.17 o   0.48785
   3   5  21       21.41       22.69      2.52 o   0.50813
   5   5  21      649.59      607.51     10.08 o   0.53864
   7   5  21      418.61      430.21      8.40 o   0.57778
   9   5  21       61.02       44.53      3.36 o   0.62392
 -10   6  21        5.51       10.92      1.68 o   0.59490
  -8   6  21      318.73      326.86     10.08 o   0.55631
  -6   6  21      310.05      300.81      8.40 o   0.52611
  -4   6  21        0.38        4.20      1.68 o   0.50582
  -2   6  21       11.38        8.40      2.52 o   0.49666
   0   6  21      240.63      204.18      9.24 o   0.49924
   2   6  21      846.01      892.35     14.28 o   0.51338
   4   6  21       76.70       70.58      5.88 o   0.53817
   6   6  21        0.12        0.00      1.68 o   0.57223
   8   6  21      514.43      502.47     10.08 o   0.61402
  -9   7  21      349.04      352.07      8.40 o   0.59181
  -7   7  21        5.32        1.68      2.52 o   0.55828
  -5   7  21        0.16        3.36      2.52 o   0.53373
  -3   7  21      155.52      152.93      5.88 o   0.51943
  -1   7  21     1333.88     1331.81     22.69 o   0.51624
   1   7  21      168.58      157.97      6.72 o   0.52435
   3   7  21      242.94      268.04      8.40 o   0.54326
   5   7  21      239.87      235.27      7.56 o   0.57191
   7   7  21       10.44       18.49      2.52 o   0.60891
  -8   8  21      100.31       94.11      5.88 o   0.59378
  -6   8  21       53.22       38.65      4.20 o   0.56559
  -4   8  21        4.53        3.36      1.68 o   0.54677
  -2   8  21        9.72        0.84      5.04 o   0.53831
   0   8  21      228.87      287.37     10.92 o   0.54069
   2   8  21      100.95      103.35      5.88 o   0.55377
   4   8  21       76.35       73.10      4.20 o   0.57683
   6   8  21        4.78        2.52      1.68 o   0.60873
  -7   9  21       64.04       56.30      3.36 o   0.60078
  -5   9  21      269.34      322.66      8.40 o   0.57804
  -3   9  21      561.14      525.16     15.12 o   0.56486
  -1   9  21      302.36      332.74     19.33 o   0.56192
   1   9  21      602.58      629.35     15.12 o   0.56939
   3   9  21      304.27      318.46      8.40 o   0.58685
   5   9  21      441.39      400.80      9.24 o   0.61346
  -6  10  21      725.95      749.51     12.60 o   0.61262
  -4  10  21      149.43      164.69      7.56 o   0.59529
  -2  10  21      179.06      161.33     11.76 o   0.58753
   0  10  21      449.77      486.51     23.53 o   0.58971
   2  10  21     1065.32     1080.57     21.85 o   0.60173
   4  10  21     1130.94     1045.28     29.41 o   0.62301
  -1  11  21      169.99      148.73      9.24 o   0.61427
   1  11  21      164.37      146.20      9.24 o   0.62111
 -10   0  22       25.65       22.69      6.72 o   0.56159
  -8   0  22     1776.10     1725.05     31.93 o   0.52091
  -6   0  22     3981.48     4037.44     47.89 o   0.48895
  -4   0  22     3559.54     3624.87     39.49 o   0.46748
  -2   0  22     5921.61     6096.07     72.26 o   0.45799
   0   0  22     4762.01     4740.73     62.18 o   0.46122
   2   0  22       14.79       21.01      3.36 o   0.47691
   4   0  22     4034.14     3954.25     41.17 o   0.50390
   6   0  22       13.91       31.93      6.72 o   0.54050
   8   0  22       23.90       15.12      4.20 o   0.58490
 -11   1  22       82.66      108.39      7.56 o   0.58596
  -9   1  22       27.17       31.93      2.52 o   0.54170
  -7   1  22      108.36      117.64      5.04 o   0.50525
  -5   1  22     3086.22     3164.41     28.57 o   0.47841
  -3   1  22      441.43      463.82     10.92 o   0.46283
  -1   1  22      437.00      409.21     10.08 o   0.45968
   1   1  22      232.91      229.39      6.72 o   0.46921
   3   1  22       73.34       77.30      3.36 o   0.49066
   5   1  22      311.36      323.50      7.56 o   0.52259
   7   1  22      363.18      394.92     10.08 o   0.56320
   9   1  22       66.22       50.42      3.36 o   0.61077
 -12   2  22       16.58       10.92      3.36 o   0.61427
 -10   2  22      155.39      164.69      6.72 o   0.56705
  -8   2  22      225.21      189.06      6.72 o   0.52679
  -6   2  22       93.36       99.15      5.88 o   0.49520
  -4   2  22     3918.76     4071.05     31.93 o   0.47402
  -2   2  22     5207.68     5275.98     42.85 o   0.46466
   0   2  22        1.49        5.04      2.52 o   0.46785
   2   2  22     1507.85     1418.35     17.65 o   0.48332
   4   2  22     1280.06     1159.56     12.60 o   0.50997
   6   2  22      217.09      194.94      6.72 o   0.54616
   8   2  22       84.10      121.00      5.04 o   0.59014
 -11   3  22      532.24      534.40     12.60 o   0.59637
  -9   3  22       99.12       85.71      5.88 o   0.55295
  -7   3  22        2.22        5.04      2.52 o   0.51730
  -5   3  22      470.11      509.20     10.08 o   0.49111
  -3   3  22     1798.77     1796.47     21.85 o   0.47595
  -1   3  22      220.18      226.03      8.40 o   0.47289
   1   3  22     1369.68     1272.15     15.12 o   0.48215
   3   3  22      300.01      280.65      7.56 o   0.50306
   5   3  22      495.05      557.09     10.92 o   0.53424
   7   3  22      321.17      353.75      7.56 o   0.57403
   9   3  22      120.87      130.24      7.56 o   0.62077
 -10   4  22       11.29       22.69      2.52 o   0.58311
  -8   4  22      522.16      551.21     13.44 o   0.54404
  -6   4  22        1.35        4.20      2.52 o   0.51351
  -4   4  22      180.40      204.18      7.56 o   0.49312
  -2   4  22     3504.78     3694.61     38.65 o   0.48413
   0   4  22     2860.17     2968.63     28.57 o   0.48719
   2   4  22       26.24       42.85      3.36 o   0.50207
   4   4  22      240.68      193.26      5.88 o   0.52777
   6   4  22     2852.99     2930.82     27.73 o   0.56282
   8   4  22       88.60       89.91      4.20 o   0.60559
 -11   5  22       52.03       66.38      5.88 o   0.61668
  -9   5  22      144.61      155.45      5.88 o   0.57479
  -7   5  22     2404.72     2451.03     31.09 o   0.54058
  -5   5  22       51.09       36.97      4.20 o   0.51557
  -3   5  22      341.22      320.14      8.40 o   0.50116
  -1   5  22      168.78      150.41      5.88 o   0.49825
   1   5  22       37.13       36.97      3.36 o   0.50705
   3   5  22       21.64       14.28      2.52 o   0.52697
   5   5  22      272.28      279.81      6.72 o   0.55681
   7   5  22      484.17      463.82      8.40 o   0.59509
 -10   6  22       19.11       24.37      2.52 o   0.60893
  -8   6  22      307.75      304.17      8.40 o   0.57164
  -6   6  22     1376.22     1408.27     21.85 o   0.54266
  -4   6  22      129.32      121.00      5.88 o   0.52340
  -2   6  22       96.44       91.59      5.04 o   0.51495
   0   6  22      606.82      606.67     15.12 o   0.51782
   2   6  22      240.56      248.72      6.72 o   0.53185
   4   6  22        0.76        0.00      1.68 o   0.55618
   6   6  22     1519.31     1532.63     21.01 o   0.58954
  -9   7  22       65.11       30.25      2.52 o   0.60607
  -7   7  22       34.17       31.93      4.20 o   0.57373
  -5   7  22       11.57       10.92      2.52 o   0.55024
  -3   7  22      302.37      298.29      7.56 o   0.53675
  -1   7  22      198.51      194.94      7.56 o   0.53404
   1   7  22       20.87       21.01      3.36 o   0.54226
   3   7  22       28.52       26.89      3.36 o   0.56093
   5   7  22        9.05        2.52      1.68 o   0.58905
  -8   8  22       15.24       15.12      1.68 o   0.60817
  -6   8  22       24.66       20.17      2.52 o   0.58102
  -4   8  22       29.99       25.21      2.52 o   0.56308
  -2   8  22        8.86        7.56      3.36 o   0.55522
   0   8  22      365.27      347.03     11.76 o   0.55789
   2   8  22        5.56        2.52      1.68 o   0.57093
   4   8  22       53.20       53.78      3.36 o   0.59366
  -7   9  22        0.93        0.00      1.68 o   0.61516
  -5   9  22      240.62      274.76      8.40 o   0.59331
  -3   9  22        8.93        4.20      2.52 o   0.58083
  -1   9  22        8.08        1.68      4.20 o   0.57832
   1   9  22      197.94      191.58      7.56 o   0.58592
   3   9  22       14.71       21.85      2.52 o   0.60324
  -2  10  22      165.35      169.73     10.08 o   0.60307
   0  10  22        0.73        0.00      3.36 o   0.60552
   2  10  22      686.68      732.70     25.21 o   0.61756
 -11   1  23      472.66      518.44     44.53 o   0.60076
  -9   1  23      355.09      314.26      7.56 o   0.55804
  -7   1  23      840.12      820.09     14.28 o   0.52312
  -5   1  23      531.99      557.93     10.92 o   0.49764
  -3   1  23     1012.09     1045.28     15.12 o   0.48311
  -1   1  23     4367.83     4505.46     37.81 o   0.48051
   1   1  23       41.97       31.93      3.36 o   0.49003
   3   1  23      779.76      783.96     12.60 o   0.51101
   5   1  23       36.30       25.21      3.36 o   0.54211
   7   1  23        1.31        9.24      2.52 o   0.58170
 -10   2  23       26.83       14.28      4.20 o   0.58250
  -8   2  23       21.42       17.65      2.52 o   0.54376
  -6   2  23       18.83       29.41      3.36 o   0.51361
  -4   2  23      643.84      637.76     13.44 o   0.49363
  -2   2  23      133.98      136.96      6.72 o   0.48507
   0   2  23      252.67      247.04      7.56 o   0.48853
   2   2  23       29.12       31.09      2.52 o   0.50377
   4   2  23       53.43       67.22      3.36 o   0.52977
   6   2  23       28.89       21.85      2.52 o   0.56505
   8   2  23      207.62      235.27      6.72 o   0.60799
 -11   3  23      129.61      156.29      8.40 o   0.61092
  -9   3  23      450.73      459.62     11.76 o   0.56897
  -7   3  23     1286.95     1259.55     17.65 o   0.53476
  -5   3  23      221.42      205.86      6.72 o   0.50986
  -3   3  23      121.76      131.08      5.88 o   0.49569
  -1   3  23     4331.95     4353.38     39.49 o   0.49315
   1   3  23      287.57      324.34      7.56 o   0.50244
   3   3  23       55.63       74.78      3.36 o   0.52292
   5   3  23      239.34      226.03      6.72 o   0.55335
   7   3  23        2.68        5.88      1.68 o   0.59219
 -10   4  23       42.52       28.57      2.52 o   0.59815
  -8   4  23        2.51        1.68      2.52 o   0.56049
  -6   4  23      204.04      238.63      8.40 o   0.53129
  -4   4  23      540.19      541.13     11.76 o   0.51200
  -2   4  23      444.58      459.62     10.08 o   0.50375
   0   4  23      146.17      152.09      5.88 o   0.50708
   2   4  23     2649.22     2694.71     24.37 o   0.52178
   4   4  23      358.03      362.99      8.40 o   0.54692
   6   4  23       32.09       29.41      2.52 o   0.58116
   8   4  23        6.90        9.24      4.20 o   0.62300
  -9   5  23       24.65       46.21      4.20 o   0.59021
  -7   5  23      624.52      707.50     15.96 o   0.55731
  -5   5  23      846.04      956.21     14.28 o   0.53347
  -3   5  23       40.71       25.21      3.36 o   0.51994
  -1   5  23     1503.56     1483.05     24.37 o   0.51752
   1   5  23      786.06      677.25     11.76 o   0.52638
   3   5  23      190.48      199.14      7.56 o   0.54596
   5   5  23      533.28      531.04     10.08 o   0.57517
   7   5  23      191.06      222.67      5.88 o   0.61263
 -10   6  23      230.30      184.02     25.21 o   0.62335
  -8   6  23       42.25       37.81      5.04 o   0.58731
  -6   6  23       31.43       17.65      3.36 o   0.55951
  -4   6  23     1099.34     1067.97     18.49 o   0.54123
  -2   6  23      259.25      243.67      8.40 o   0.53343
   0   6  23      491.04      452.06     11.76 o   0.53658
   2   6  23      800.35      873.03     19.33 o   0.55049
   4   6  23      310.73      313.42      7.56 o   0.57438
   6   6  23       14.66       21.85      2.52 o   0.60707
  -9   7  23       39.74       31.93      2.52 o   0.62072
  -7   7  23       66.34       70.58      5.04 o   0.58952
  -5   7  23       32.88       42.85      4.20 o   0.56704
  -3   7  23        2.00        5.88      2.52 o   0.55433
  -1   7  23       55.50       49.58      4.20 o   0.55206
   1   7  23       43.73       67.22      5.04 o   0.56038
   3   7  23      185.74      170.57      5.88 o   0.57881
   5   7  23      152.15      157.13      6.72 o   0.60644
  -8   8  23       95.11       88.23      6.72 o   0.62293
  -6   8  23      245.60      273.92      8.40 o   0.59679
  -4   8  23        2.86        3.36      2.52 o   0.57968
  -2   8  23      194.46      178.13      8.40 o   0.57241
   0   8  23       55.02       49.58      4.20 o   0.57534
   2   8  23      365.87      341.98     10.92 o   0.58834
   4   8  23        0.00        0.84      1.68 o   0.61075
  -5   9  23      123.33      143.68      9.24 o   0.60893
  -3   9  23       56.04       36.13      3.36 o   0.59711
  -1   9  23        6.49        5.88      5.88 o   0.59501
   1   9  23        0.01        0.00      1.68 o   0.60273
   3   9  23       54.27       49.58      3.36 o   0.61990
   0  10  23        1.00        0.00      2.52 o   0.62164
 -10   0  24      481.69      501.63     20.17 o   0.59313
  -8   0  24      523.36      600.78     19.33 o   0.55549
  -6   0  24      428.26      439.45     19.33 o   0.52639
  -4   0  24      531.14      551.21     20.17 o   0.50731
  -2   0  24       11.60       11.76      3.36 o   0.49939
   0   0  24      170.31      186.54      8.40 o   0.50315
   2   0  24        0.72        3.36      2.52 o   0.51835
   4   0  24       74.76       98.31      6.72 o   0.54402
   6   0  24       38.93       30.25      5.04 o   0.57878
   8   0  24      501.10      462.14     12.60 o   0.62109
  -9   1  24        3.88        9.24      2.52 o   0.57468
  -7   1  24       34.40       42.01      3.36 o   0.54120
  -5   1  24      598.80      615.91     14.28 o   0.51701
  -3   1  24     2431.33     2531.70     35.29 o   0.50343
  -1   1  24        6.09       10.92      2.52 o   0.50134
   1   1  24      144.79      143.68      5.88 o   0.51087
   3   1  24      680.60      674.73     10.08 o   0.53140
   5   1  24        8.67       15.96      2.52 o   0.56173
   7   1  24      157.76      158.81      5.88 o   0.60037
 -10   2  24      121.12      129.40      7.56 o   0.59829
  -8   2  24      183.82      194.94      5.88 o   0.56101
  -6   2  24       46.37       42.85      3.36 o   0.53221
  -4   2  24     1511.09     1597.33     21.85 o   0.51334
  -2   2  24       47.16       53.78      5.04 o   0.50551
   0   2  24     1048.50     1088.97     15.96 o   0.50923
   2   2  24     1729.11     1776.30     18.49 o   0.52425
   4   2  24       82.60       96.63      5.04 o   0.54965
   6   2  24      249.43      228.55      5.88 o   0.58407
  -9   3  24       34.41       26.89      2.52 o   0.58529
  -7   3  24      237.84      233.59      6.72 o   0.55246
  -5   3  24       39.84       45.37      4.20 o   0.52878
  -3   3  24       12.18       16.81      2.52 o   0.51552
  -1   3  24      791.72      783.96     15.12 o   0.51348
   1   3  24       79.93       78.98      4.20 o   0.52279
   3   3  24      147.42      136.12      5.04 o   0.54287
   5   3  24      711.77      707.50     10.92 o   0.57259
   7   3  24      376.92      360.47      8.40 o   0.61054
 -10   4  24        0.43        0.00      1.68 o   0.61354
  -8   4  24        5.37        4.20      4.20 o   0.57723
  -6   4  24      115.86      150.41      6.72 o   0.54929
  -4   4  24      293.75      319.30      8.40 o   0.53103
  -2   4  24        4.78        7.56      1.68 o   0.52346
   0   4  24       61.85       68.90      4.20 o   0.52706
   2   4  24       41.67       35.29      4.20 o   0.54158
   4   4  24      249.11      272.24      6.72 o   0.56620
   6   4  24      297.10      269.72      5.88 o   0.59968
  -9   5  24        6.56        3.36      1.68 o   0.60597
  -7   5  24      325.23      310.90     11.76 o   0.57432
  -5   5  24     1414.89     1530.11     23.53 o   0.55158
  -3   5  24      298.13      279.81      8.40 o   0.53888
  -1   5  24      257.43      287.37      8.40 o   0.53692
   1   5  24      175.60      142.84      7.56 o   0.54584
   3   5  24        7.68        3.36      2.52 o   0.56510
   5   5  24      259.41      229.39      5.88 o   0.59370
  -8   6  24      214.71      241.15      8.40 o   0.60331
  -6   6  24      307.58      301.65     11.76 o   0.57663
  -4   6  24     1067.14     1090.65     21.01 o   0.55927
  -2   6  24       34.42       45.37      4.20 o   0.55209
   0   6  24       45.52       59.66      5.88 o   0.55550
   2   6  24        9.85       10.08      5.04 o   0.56930
   4   6  24      394.29      426.01      8.40 o   0.59277
  -7   7  24      174.54      156.29      8.40 o   0.60563
  -5   7  24      114.37      123.52      5.04 o   0.58411
  -3   7  24      543.92      498.27     11.76 o   0.57213
  -1   7  24      655.18      631.03     20.17 o   0.57029
   1   7  24       84.85       87.39      5.04 o   0.57869
   3   7  24        1.15        4.20      1.68 o   0.59689
   5   7  24       11.04        7.56      2.52 o   0.62404
  -6   8  24      357.58      364.67     14.28 o   0.61287
  -4   8  24        0.72        0.00      1.68 o   0.59656
  -2   8  24       56.28       52.10      7.56 o   0.58983
   0   8  24       23.44       35.29      3.36 o   0.59302
   2   8  24        9.36        3.36      1.68 o   0.60597
  -3   9  24      124.78       93.27      7.56 o   0.61367
  -1   9  24       26.29       22.69      4.20 o   0.61196
   1   9  24      182.06      212.59     15.96 o   0.61979
  -9   1  25      320.27      271.40      9.24 o   0.59159
  -7   1  25      182.45      152.09      6.72 o   0.55949
  -5   1  25      111.17      107.55      6.72 o   0.53650
  -3   1  25     1780.28     1884.70     23.53 o   0.52381
  -1   1  25        0.03        2.52      2.52 o   0.52219
   1   1  25      901.33      906.64     13.44 o   0.53172
   3   1  25      457.02      514.24     10.08 o   0.55184
   5   1  25      659.10      608.35     10.92 o   0.58145
   7   1  25       49.24       41.17      2.52 o   0.61918
 -10   2  25      198.70      162.17     10.92 o   0.61440
  -8   2  25       32.05       32.77      2.52 o   0.57849
  -6   2  25      143.48      141.16      6.72 o   0.55098
  -4   2  25       55.46       52.10      5.04 o   0.53315
  -2   2  25     1651.78     1755.30     22.69 o   0.52600
   0   2  25       22.87       21.01      2.52 o   0.52996
   2   2  25       13.48       21.01      2.52 o   0.54477
   4   2  25     1156.21     1248.62     19.33 o   0.56961
   6   2  25       75.69       89.07      4.20 o   0.60323
  -9   3  25      172.13      143.68      7.56 o   0.60191
  -7   3  25       86.73      124.36      5.04 o   0.57039
  -5   3  25      149.64      146.20      6.72 o   0.54785
  -3   3  25      354.84      370.55     10.08 o   0.53544
  -1   3  25     1094.41     1192.33     15.96 o   0.53385
   1   3  25       77.30       90.75      5.04 o   0.54318
   3   3  25     2480.57     2566.99     26.89 o   0.56289
   5   3  25     1535.30     1547.75     17.65 o   0.59194
  -8   4  25      176.19      178.97      7.56 o   0.59424
  -6   4  25       38.87       18.49      2.52 o   0.56749
  -4   4  25      542.41      588.18     14.28 o   0.55020
  -2   4  25      634.83      640.28     15.12 o   0.54328
   0   4  25     4461.28     4660.07     44.53 o   0.54711
   2   4  25      132.65      124.36      5.88 o   0.56147
   4   4  25       73.23       72.26      3.36 o   0.58560
   6   4  25       44.63       47.05      6.72 o   0.61835
  -9   5  25      315.26      296.61     15.96 o   0.62203
  -7   5  25      105.71      120.16      6.72 o   0.59159
  -5   5  25     1199.36     1256.19     19.33 o   0.56989
  -3   5  25        0.16        3.36      2.52 o   0.55796
  -1   5  25      761.34      750.35     15.12 o   0.55644
   1   5  25     1049.70     1027.64     21.01 o   0.56540
   3   5  25        6.26        2.52      1.68 o   0.58436
   5   5  25       20.50       15.96      2.52 o   0.61239
  -8   6  25      696.85      697.41     14.28 o   0.61961
  -6   6  25       28.33       23.53      3.36 o   0.59400
  -4   6  25      301.31      260.48     10.08 o   0.57750
  -2   6  25      992.11      976.38     18.49 o   0.57091
   0   6  25     1280.10     1341.89     31.93 o   0.57455
   2   6  25       35.91       26.89      2.52 o   0.58825
   4   6  25        3.51       10.08      1.68 o   0.61132
  -7   7  25        0.13        1.68      2.52 o   0.62203
  -5   7  25       64.49       44.53     11.76 o   0.60143
  -3   7  25       25.64       18.49      4.20 o   0.59014
  -1   7  25       10.74        2.52      2.52 o   0.58870
   1   7  25      259.39      234.43      8.40 o   0.59717
   3   7  25      222.95      229.39      6.72 o   0.61516
  -2   8  25        1.90        2.52      1.68 o   0.60748
   0   8  25      486.23      448.70     71.42 o   0.61091
   2   8  25        1.26        0.00      2.52 o   0.62381
  -8   0  26      219.02      285.69     10.92 o   0.59102
  -6   0  26      136.84      159.65     12.60 o   0.56447
  -4   0  26       22.64       17.65      5.04 o   0.54745
  -2   0  26     2021.69     2099.80     33.61 o   0.54086
   0   0  26       26.71       31.93      4.20 o   0.54508
   2   0  26     2739.08     2837.55     46.21 o   0.55986
   4   0  26     1142.54     1148.63     29.41 o   0.58439
   6   0  26     1504.27     1490.62     33.61 o   0.61753
  -9   1  26       40.01       46.21      4.20 o   0.60876
  -7   1  26        0.25        0.84      2.52 o   0.57796
  -5   1  26      252.98      272.24      8.40 o   0.55609
  -3   1  26       89.03      101.67      5.88 o   0.54423
  -1   1  26      474.23      523.48     10.92 o   0.54304
   1   1  26       33.45       30.25      2.52 o   0.55258
   3   1  26     1402.18     1429.28     20.17 o   0.57232
   5   1  26       81.95       92.43      5.88 o   0.60125
  -8   2  26        7.84        0.84      1.68 o   0.59621
  -6   2  26        0.03        1.68      2.52 o   0.56990
  -4   2  26       13.10       22.69      3.36 o   0.55305
  -2   2  26      219.31      256.28      8.40 o   0.54653
   0   2  26       37.13       33.61      3.36 o   0.55070
   2   2  26       52.19       58.82      3.36 o   0.56533
   4   2  26     1389.24     1400.71     21.01 o   0.58964
   6   2  26      218.90      212.59     10.08 o   0.62250
  -9   3  26       60.50       42.01      6.72 o   0.61879
  -7   3  26      129.21      106.71      4.20 o   0.58852
  -5   3  26      119.37      126.04      6.72 o   0.56706
  -3   3  26       76.50       87.39      5.04 o   0.55543
  -1   3  26     2096.03     2256.93     26.05 o   0.55426
   1   3  26      810.50      910.84     14.28 o   0.56361
   3   3  26      564.88      568.85      9.24 o   0.58298
   5   3  26      192.97      165.53      6.72 o   0.61141
  -8   4  26      114.05       99.15     10.08 o   0.61150
  -6   4  26       27.92       35.29      3.36 o   0.58588
  -4   4  26      306.57      373.07      9.24 o   0.56950
  -2   4  26      128.87      146.20      5.88 o   0.56317
   0   4  26     2000.67     2070.40     40.33 o   0.56722
   2   4  26       30.01       38.65      3.36 o   0.58144
   4   4  26        1.46        0.00      1.68 o   0.60510
  -7   5  26      426.86      409.21     36.13 o   0.60908
  -5   5  26       13.68       14.28      2.52 o   0.58837
  -3   5  26      135.41      130.24      5.88 o   0.57718
  -1   5  26      744.77      756.23     15.96 o   0.57605
   1   5  26      977.60     1038.56     15.96 o   0.58505
   3   5  26      185.02      200.82      5.88 o   0.60373
  -6   6  26       35.37       33.61      6.72 o   0.61159
  -4   6  26      116.80      136.96      6.72 o   0.59592
  -2   6  26       26.32       24.37      2.52 o   0.58987
   0   6  26      491.34      499.11     13.44 o   0.59374
   2   6  26       27.19       22.69      2.52 o   0.60733
  -5   7  26      547.69      594.90     17.65 o   0.61897
  -3   7  26       28.17       14.28      2.52 o   0.60834
  -1   7  26      610.65      568.85     17.65 o   0.60727
   1   7  26       32.01       21.01      2.52 o   0.61582
  -7   1  27        3.43        6.72      2.52 o   0.59659
  -5   1  27       47.84       25.21      3.36 o   0.57578
  -3   1  27        6.22        8.40      2.52 o   0.56470
  -1   1  27       43.81       32.77      3.36 o   0.56390
   1   1  27      423.06      474.75     10.92 o   0.57345
   3   1  27       55.03       68.06      4.20 o   0.59283
   5   1  27       99.58      121.00      8.40 o   0.62113
  -8   2  27      107.99      122.68      6.72 o   0.61412
  -6   2  27       61.35       43.69      3.36 o   0.58896
  -4   2  27      203.76      229.39      7.56 o   0.57302
  -2   2  27       29.57       34.45      3.36 o   0.56708
   0   2  27       86.04       91.59      5.04 o   0.57146
   2   2  27      113.30      126.88      5.04 o   0.58591
   4   2  27      369.58      356.27     11.76 o   0.60973
  -7   3  27        8.94        3.36      2.52 o   0.60683
  -5   3  27      115.97      144.52      5.04 o   0.58638
  -3   3  27       35.76       33.61      3.36 o   0.57550
  -1   3  27       77.21       89.07      5.04 o   0.57472
   1   3  27       55.88       84.03      5.88 o   0.58408
   3   3  27      287.82      277.29     10.08 o   0.60313
  -6   4  27      441.53      433.57     10.92 o   0.60444
  -4   4  27      397.10      389.88      8.40 o   0.58892
  -2   4  27      177.45      189.90      5.88 o   0.58314
   0   4  27        4.14       11.76      2.52 o   0.58740
   2   4  27        0.09        2.52      1.68 o   0.60147
  -5   5  27     1009.00     1049.48     16.81 o   0.60702
  -3   5  27     1214.32     1202.41     29.41 o   0.59651
  -1   5  27      138.35      156.29      7.56 o   0.59576
   1   5  27      518.06      621.79     12.60 o   0.60480
   3   5  27      257.15      241.99     10.92 o   0.62321
  -4   6  27       59.13       76.46      6.72 o   0.61450
  -2   6  27      672.59      570.54     21.85 o   0.60897
   0   6  27      402.76      405.00     11.76 o   0.61304
  -6   0  28       22.45       15.12      3.36 o   0.60306
  -4   0  28        5.09       11.76      4.20 o   0.58785
  -2   0  28     1417.71     1507.42     29.41 o   0.58241
   0   0  28      272.29      341.98     12.60 o   0.58701
   2   0  28      725.66      710.86     35.29 o   0.60142
  -7   1  28       46.14       40.33      3.36 o   0.61538
  -5   1  28       39.42       46.21      3.36 o   0.59556
  -3   1  28       29.76       25.21      2.52 o   0.58519
  -1   1  28       54.46       58.82      3.36 o   0.58477
   1   1  28      260.10      277.29      6.72 o   0.59432
   3   1  28       93.43      106.71      5.88 o   0.61337
  -6   2  28       25.53       27.73      2.52 o   0.60815
  -4   2  28       48.34       44.53      3.36 o   0.59306
  -2   2  28     1011.79     1056.20     15.96 o   0.58767
   0   2  28       32.20       32.77      3.36 o   0.59223
   2   2  28        0.23        3.36      2.52 o   0.60652
  -5   3  28       37.37       40.33      2.52 o   0.60581
  -3   3  28       16.91       19.33      2.52 o   0.59562
  -1   3  28      707.56      705.82     12.60 o   0.59521
   1   3  28      322.29      381.48     10.08 o   0.60459
   3   3  28        7.48        9.24      2.52 o   0.62333
  -6   4  28      161.64      227.71     10.92 o   0.62315
  -4   4  28      162.05      184.02      5.04 o   0.60844
  -2   4  28      243.38      228.55     10.92 o   0.60318
   0   4  28        7.78       11.76      2.52 o   0.60762
   2   4  28      463.96      520.96     12.60 o   0.62156
  -3   5  28       81.78       74.78      5.04 o   0.61595
  -1   5  28     1141.41     1206.61     17.65 o   0.61555
  -5   1  29      101.20      105.87      4.20 o   0.61542
  -3   1  29      182.87      188.22      6.72 o   0.60572
  -1   1  29      125.71      138.64      7.56 o   0.60565
   1   1  29       82.43       77.30      5.04 o   0.61520
  -4   2  29       93.37       79.82      3.36 o   0.61316
  -2   2  29      120.32      124.36      4.20 o   0.60828
   0   2  29      340.01      326.02     12.60 o   0.61301
  -3   3  29        4.51        8.40      1.68 o   0.61580
  -1   3  29      312.93      336.94     12.60 o   0.61573
  -2   4  29        1.59        0.34      0.93 o   0.62328
 
