# Supplementary material for: Pallidol hexa­acetate ethyl acetate monosolvate
Source: Acta Crystallogr Sect E Struct Rep Online. 2013 Jun 26;69(Pt 7):o1155–6. doi: 10.1107/S160053681301708X (PMC3770417; doi:10.1107/S160053681301708X)
Supplement: Supplementary file 3 [file e-69-o1155-Isup3.cml]

<?xml version="1.0" encoding="UTF-8"?>
<cml convention="cmlDict:cmllite" xmlns="http://www.xml-cml.org/schema" xmlns:cmlDict="http://www.xml-cml.org/dictionary/cml/" xmlns:nameDict="http://www.xml-cml.org/dictionary/cml/name/">
  <molecule id="m1">
    <name dictRef="nameDict:unknown">(+-)-(4bR,5R,9bR,10R)-5,10-Bis[4-(acetyloxy)phenyl]-4b,5,9b,10-tetrahydroindeno[2,1-a]indene-1,3,6,8-tetrayl tetraacetate ethyl acetate </name>
    <atomArray>
      <atom id="a1" elementType="C" hydrogenCount="0">
        <label value="1" dictRef="cmlDict:locant"/>
      </atom>
      <atom id="a2" elementType="C">
        <label value="2" dictRef="cmlDict:locant"/>
      </atom>
      <atom id="a29" elementType="O" hydrogenCount="0">
        <label value="O" dictRef="cmlDict:locant"/>
      </atom>
      <atom id="a80" elementType="H"/>
      <atom id="a81" elementType="H"/>
      <atom id="a82" elementType="H"/>
      <atom id="a3" elementType="O" hydrogenCount="0">
        <label value="O" dictRef="cmlDict:locant"/>
      </atom>
      <atom id="a4" elementType="C" hydrogenCount="0">
        <label value="1" dictRef="cmlDict:locant"/>
      </atom>
      <atom id="a5" elementType="C">
        <label value="2" dictRef="cmlDict:locant"/>
      </atom>
      <atom id="a6" elementType="C">
        <label value="3" dictRef="cmlDict:locant"/>
      </atom>
      <atom id="a7" elementType="C" hydrogenCount="0">
        <label value="4" dictRef="cmlDict:locant"/>
      </atom>
      <atom id="a8" elementType="C">
        <label value="5" dictRef="cmlDict:locant"/>
      </atom>
      <atom id="a9" elementType="C">
        <label value="6" dictRef="cmlDict:locant"/>
      </atom>
      <atom id="a83" elementType="H"/>
      <atom id="a84" elementType="H"/>
      <atom id="a85" elementType="H"/>
      <atom id="a86" elementType="H"/>
      <atom id="a30" elementType="C" hydrogenCount="0">
        <label value="1" dictRef="cmlDict:locant"/>
      </atom>
      <atom id="a31" elementType="C">
        <label value="2" dictRef="cmlDict:locant"/>
      </atom>
      <atom id="a32" elementType="C" hydrogenCount="0">
        <label value="3" dictRef="cmlDict:locant"/>
      </atom>
      <atom id="a33" elementType="C">
        <label value="4" dictRef="cmlDict:locant"/>
      </atom>
      <atom id="a34" elementType="C" hydrogenCount="0">
        <label value="4a" dictRef="cmlDict:locant"/>
      </atom>
      <atom id="a35" elementType="C">
        <atomParity atomRefs4="a34 a89 a43 a36">-1</atomParity>
        <label value="4b" dictRef="cmlDict:locant"/>
      </atom>
      <atom id="a36" elementType="C">
        <atomParity atomRefs4="a37 a90 a35 a4">-1</atomParity>
        <label value="5" dictRef="cmlDict:locant"/>
      </atom>
      <atom id="a37" elementType="C" hydrogenCount="0">
        <label value="5a" dictRef="cmlDict:locant"/>
      </atom>
      <atom id="a38" elementType="C" hydrogenCount="0">
        <label value="6" dictRef="cmlDict:locant"/>
      </atom>
      <atom id="a39" elementType="C">
        <label value="7" dictRef="cmlDict:locant"/>
      </atom>
      <atom id="a40" elementType="C" hydrogenCount="0">
        <label value="8" dictRef="cmlDict:locant"/>
      </atom>
      <atom id="a41" elementType="C">
        <label value="9" dictRef="cmlDict:locant"/>
      </atom>
      <atom id="a42" elementType="C" hydrogenCount="0">
        <label value="9a" dictRef="cmlDict:locant"/>
      </atom>
      <atom id="a43" elementType="C">
        <atomParity atomRefs4="a42 a93 a35 a44">-1</atomParity>
        <label value="9b" dictRef="cmlDict:locant"/>
      </atom>
      <atom id="a44" elementType="C">
        <atomParity atomRefs4="a45 a94 a43 a74">-1</atomParity>
        <label value="10" dictRef="cmlDict:locant"/>
      </atom>
      <atom id="a45" elementType="C" hydrogenCount="0">
        <label value="10a" dictRef="cmlDict:locant"/>
      </atom>
      <atom id="a87" elementType="H"/>
      <atom id="a88" elementType="H"/>
      <atom id="a89" elementType="H"/>
      <atom id="a90" elementType="H"/>
      <atom id="a91" elementType="H"/>
      <atom id="a92" elementType="H"/>
      <atom id="a93" elementType="H"/>
      <atom id="a94" elementType="H"/>
      <atom id="a46" elementType="C" hydrogenCount="0">
        <label value="1" dictRef="cmlDict:locant"/>
      </atom>
      <atom id="a47" elementType="C">
        <label value="2" dictRef="cmlDict:locant"/>
      </atom>
      <atom id="a49" elementType="O" hydrogenCount="0">
        <label value="O'" dictRef="cmlDict:locant"/>
      </atom>
      <atom id="a50" elementType="O" hydrogenCount="0">
        <label value="O" dictRef="cmlDict:locant"/>
      </atom>
      <atom id="a95" elementType="H"/>
      <atom id="a96" elementType="H"/>
      <atom id="a97" elementType="H"/>
      <atom id="a51" elementType="C" hydrogenCount="0">
        <label value="1" dictRef="cmlDict:locant"/>
      </atom>
      <atom id="a52" elementType="C">
        <label value="2" dictRef="cmlDict:locant"/>
      </atom>
      <atom id="a53" elementType="O" hydrogenCount="0">
        <label value="O'" dictRef="cmlDict:locant"/>
      </atom>
      <atom id="a54" elementType="O" hydrogenCount="0">
        <label value="O" dictRef="cmlDict:locant"/>
      </atom>
      <atom id="a98" elementType="H"/>
      <atom id="a99" elementType="H"/>
      <atom id="a100" elementType="H"/>
      <atom id="a55" elementType="C" hydrogenCount="0">
        <label value="1" dictRef="cmlDict:locant"/>
      </atom>
      <atom id="a56" elementType="C">
        <label value="2" dictRef="cmlDict:locant"/>
      </atom>
      <atom id="a57" elementType="O" hydrogenCount="0">
        <label value="O'" dictRef="cmlDict:locant"/>
      </atom>
      <atom id="a58" elementType="O" hydrogenCount="0">
        <label value="O" dictRef="cmlDict:locant"/>
      </atom>
      <atom id="a101" elementType="H"/>
      <atom id="a102" elementType="H"/>
      <atom id="a103" elementType="H"/>
      <atom id="a59" elementType="C" hydrogenCount="0">
        <label value="1" dictRef="cmlDict:locant"/>
      </atom>
      <atom id="a60" elementType="C">
        <label value="2" dictRef="cmlDict:locant"/>
      </atom>
      <atom id="a61" elementType="O" hydrogenCount="0">
        <label value="O'" dictRef="cmlDict:locant"/>
      </atom>
      <atom id="a62" elementType="O" hydrogenCount="0">
        <label value="O" dictRef="cmlDict:locant"/>
      </atom>
      <atom id="a104" elementType="H"/>
      <atom id="a105" elementType="H"/>
      <atom id="a106" elementType="H"/>
      <atom id="a63" elementType="C">
        <label value="1" dictRef="cmlDict:locant"/>
      </atom>
      <atom id="a64" elementType="C">
        <label value="2" dictRef="cmlDict:locant"/>
      </atom>
      <atom id="a107" elementType="H"/>
      <atom id="a108" elementType="H"/>
      <atom id="a109" elementType="H"/>
      <atom id="a110" elementType="H"/>
      <atom id="a111" elementType="H"/>
      <atom id="a65" elementType="C" hydrogenCount="0">
        <label value="1" dictRef="cmlDict:locant"/>
      </atom>
      <atom id="a66" elementType="C">
        <label value="2" dictRef="cmlDict:locant"/>
      </atom>
      <atom id="a68" elementType="O" hydrogenCount="0">
        <label value="O'" dictRef="cmlDict:locant"/>
      </atom>
      <atom id="a69" elementType="O" hydrogenCount="0">
        <label value="O" dictRef="cmlDict:locant"/>
      </atom>
      <atom id="a112" elementType="H"/>
      <atom id="a113" elementType="H"/>
      <atom id="a114" elementType="H"/>
      <atom id="a70" elementType="C" hydrogenCount="0">
        <label value="1'" dictRef="cmlDict:locant"/>
      </atom>
      <atom id="a71" elementType="C">
        <label value="2'" dictRef="cmlDict:locant"/>
      </atom>
      <atom id="a72" elementType="O" hydrogenCount="0">
        <label value="O'" dictRef="cmlDict:locant"/>
      </atom>
      <atom id="a115" elementType="H"/>
      <atom id="a116" elementType="H"/>
      <atom id="a117" elementType="H"/>
      <atom id="a73" elementType="O" hydrogenCount="0">
        <label value="O'" dictRef="cmlDict:locant"/>
      </atom>
      <atom id="a74" elementType="C" hydrogenCount="0">
        <label value="1'" dictRef="cmlDict:locant"/>
      </atom>
      <atom id="a75" elementType="C">
        <label value="2'" dictRef="cmlDict:locant"/>
      </atom>
      <atom id="a76" elementType="C">
        <label value="3'" dictRef="cmlDict:locant"/>
      </atom>
      <atom id="a77" elementType="C" hydrogenCount="0">
        <label value="4'" dictRef="cmlDict:locant"/>
      </atom>
      <atom id="a78" elementType="C">
        <label value="5'" dictRef="cmlDict:locant"/>
      </atom>
      <atom id="a79" elementType="C">
        <label value="6'" dictRef="cmlDict:locant"/>
      </atom>
      <atom id="a118" elementType="H"/>
      <atom id="a119" elementType="H"/>
      <atom id="a120" elementType="H"/>
      <atom id="a121" elementType="H"/>
    </atomArray>
    <bondArray>
      <bond id="a1_a2" atomRefs2="a1 a2" order="S"/>
      <bond id="a1_a29" atomRefs2="a1 a29" order="D"/>
      <bond id="a2_a80" atomRefs2="a2 a80" order="S"/>
      <bond id="a2_a81" atomRefs2="a2 a81" order="S"/>
      <bond id="a2_a82" atomRefs2="a2 a82" order="S"/>
      <bond id="a1_a3" atomRefs2="a1 a3" order="S"/>
      <bond id="a4_a5" atomRefs2="a4 a5" order="D"/>
      <bond id="a5_a6" atomRefs2="a5 a6" order="S"/>
      <bond id="a6_a7" atomRefs2="a6 a7" order="D"/>
      <bond id="a7_a8" atomRefs2="a7 a8" order="S"/>
      <bond id="a8_a9" atomRefs2="a8 a9" order="D"/>
      <bond id="a9_a4" atomRefs2="a9 a4" order="S"/>
      <bond id="a5_a83" atomRefs2="a5 a83" order="S"/>
      <bond id="a6_a84" atomRefs2="a6 a84" order="S"/>
      <bond id="a8_a85" atomRefs2="a8 a85" order="S"/>
      <bond id="a9_a86" atomRefs2="a9 a86" order="S"/>
      <bond id="a3_a7" atomRefs2="a3 a7" order="S"/>
      <bond id="a43_a35" atomRefs2="a43 a35" order="S"/>
      <bond id="a35_a36" atomRefs2="a35 a36" order="S"/>
      <bond id="a36_a37" atomRefs2="a36 a37" order="S"/>
      <bond id="a37_a38" atomRefs2="a37 a38" order="D"/>
      <bond id="a38_a39" atomRefs2="a38 a39" order="S"/>
      <bond id="a39_a40" atomRefs2="a39 a40" order="D"/>
      <bond id="a40_a41" atomRefs2="a40 a41" order="S"/>
      <bond id="a41_a42" atomRefs2="a41 a42" order="D"/>
      <bond id="a42_a37" atomRefs2="a42 a37" order="S"/>
      <bond id="a42_a43" atomRefs2="a42 a43" order="S"/>
      <bond id="a44_a45" atomRefs2="a44 a45" order="S"/>
      <bond id="a45_a30" atomRefs2="a45 a30" order="D"/>
      <bond id="a30_a31" atomRefs2="a30 a31" order="S"/>
      <bond id="a31_a32" atomRefs2="a31 a32" order="D"/>
      <bond id="a32_a33" atomRefs2="a32 a33" order="S"/>
      <bond id="a33_a34" atomRefs2="a33 a34" order="D"/>
      <bond id="a34_a45" atomRefs2="a34 a45" order="S"/>
      <bond id="a34_a35" atomRefs2="a34 a35" order="S"/>
      <bond id="a43_a44" atomRefs2="a43 a44" order="S"/>
      <bond id="a31_a87" atomRefs2="a31 a87" order="S"/>
      <bond id="a33_a88" atomRefs2="a33 a88" order="S"/>
      <bond id="a35_a89" atomRefs2="a35 a89" order="S"/>
      <bond id="a36_a90" atomRefs2="a36 a90" order="S"/>
      <bond id="a39_a91" atomRefs2="a39 a91" order="S"/>
      <bond id="a41_a92" atomRefs2="a41 a92" order="S"/>
      <bond id="a43_a93" atomRefs2="a43 a93" order="S"/>
      <bond id="a44_a94" atomRefs2="a44 a94" order="S"/>
      <bond id="a4_a36" atomRefs2="a4 a36" order="S"/>
      <bond id="a46_a47" atomRefs2="a46 a47" order="S"/>
      <bond id="a46_a49" atomRefs2="a46 a49" order="D"/>
      <bond id="a46_a50" atomRefs2="a46 a50" order="S"/>
      <bond id="a47_a95" atomRefs2="a47 a95" order="S"/>
      <bond id="a47_a96" atomRefs2="a47 a96" order="S"/>
      <bond id="a47_a97" atomRefs2="a47 a97" order="S"/>
      <bond id="a50_a30" atomRefs2="a50 a30" order="S"/>
      <bond id="a51_a52" atomRefs2="a51 a52" order="S"/>
      <bond id="a51_a53" atomRefs2="a51 a53" order="D"/>
      <bond id="a51_a54" atomRefs2="a51 a54" order="S"/>
      <bond id="a52_a98" atomRefs2="a52 a98" order="S"/>
      <bond id="a52_a99" atomRefs2="a52 a99" order="S"/>
      <bond id="a52_a100" atomRefs2="a52 a100" order="S"/>
      <bond id="a54_a40" atomRefs2="a54 a40" order="S"/>
      <bond id="a55_a56" atomRefs2="a55 a56" order="S"/>
      <bond id="a55_a57" atomRefs2="a55 a57" order="D"/>
      <bond id="a55_a58" atomRefs2="a55 a58" order="S"/>
      <bond id="a56_a101" atomRefs2="a56 a101" order="S"/>
      <bond id="a56_a102" atomRefs2="a56 a102" order="S"/>
      <bond id="a56_a103" atomRefs2="a56 a103" order="S"/>
      <bond id="a58_a38" atomRefs2="a58 a38" order="S"/>
      <bond id="a59_a60" atomRefs2="a59 a60" order="S"/>
      <bond id="a59_a61" atomRefs2="a59 a61" order="D"/>
      <bond id="a59_a62" atomRefs2="a59 a62" order="S"/>
      <bond id="a60_a104" atomRefs2="a60 a104" order="S"/>
      <bond id="a60_a105" atomRefs2="a60 a105" order="S"/>
      <bond id="a60_a106" atomRefs2="a60 a106" order="S"/>
      <bond id="a62_a32" atomRefs2="a62 a32" order="S"/>
      <bond id="a63_a64" atomRefs2="a63 a64" order="S"/>
      <bond id="a63_a107" atomRefs2="a63 a107" order="S"/>
      <bond id="a63_a108" atomRefs2="a63 a108" order="S"/>
      <bond id="a64_a109" atomRefs2="a64 a109" order="S"/>
      <bond id="a64_a110" atomRefs2="a64 a110" order="S"/>
      <bond id="a64_a111" atomRefs2="a64 a111" order="S"/>
      <bond id="a65_a66" atomRefs2="a65 a66" order="S"/>
      <bond id="a65_a68" atomRefs2="a65 a68" order="D"/>
      <bond id="a65_a69" atomRefs2="a65 a69" order="S"/>
      <bond id="a66_a112" atomRefs2="a66 a112" order="S"/>
      <bond id="a66_a113" atomRefs2="a66 a113" order="S"/>
      <bond id="a66_a114" atomRefs2="a66 a114" order="S"/>
      <bond id="a69_a63" atomRefs2="a69 a63" order="S"/>
      <bond id="a70_a71" atomRefs2="a70 a71" order="S"/>
      <bond id="a70_a72" atomRefs2="a70 a72" order="D"/>
      <bond id="a71_a115" atomRefs2="a71 a115" order="S"/>
      <bond id="a71_a116" atomRefs2="a71 a116" order="S"/>
      <bond id="a71_a117" atomRefs2="a71 a117" order="S"/>
      <bond id="a70_a73" atomRefs2="a70 a73" order="S"/>
      <bond id="a74_a75" atomRefs2="a74 a75" order="D"/>
      <bond id="a75_a76" atomRefs2="a75 a76" order="S"/>
      <bond id="a76_a77" atomRefs2="a76 a77" order="D"/>
      <bond id="a77_a78" atomRefs2="a77 a78" order="S"/>
      <bond id="a78_a79" atomRefs2="a78 a79" order="D"/>
      <bond id="a79_a74" atomRefs2="a79 a74" order="S"/>
      <bond id="a75_a118" atomRefs2="a75 a118" order="S"/>
      <bond id="a76_a119" atomRefs2="a76 a119" order="S"/>
      <bond id="a78_a120" atomRefs2="a78 a120" order="S"/>
      <bond id="a79_a121" atomRefs2="a79 a121" order="S"/>
      <bond id="a73_a77" atomRefs2="a73 a77" order="S"/>
      <bond id="a74_a44" atomRefs2="a74 a44" order="S"/>
    </bondArray>
  </molecule>
</cml>
